# Supplementary material for: Early cold stress responses in post-meiotic anthers from tolerant and sensitive rice cultivars
Source: Rice (N Y). 2019 Dec 18;12:94. doi: 10.1186/s12284-019-0350-6 (PMC6920279; doi:10.1186/s12284-019-0350-6)
Supplement: Supplementary file 5 — Additional file 5: Table S1. List of DEGs from RNA-seq data. [file 12284_2019_350_MOESM5_ESM.xlsx]

## Sheet: Upregulated in CS (ERY)
LOCUS ID	Putative Function	RPKM (CS)	RPKM (CO)	FC (CS/CO)	log2FC	FDR
LOC_Os01g01295	expressed protein	24.5011	11.4414	2.14144	1.09858	0.00816312
LOC_Os01g02080	peptidyl-prolyl cis-trans isomerase, putative, expressed	10.168	1.9547	5.20184	2.37902	0.00269306
LOC_Os01g04020	AP2 domain containing protein, expressed	588.72	234.748	2.50788	1.32647	2.85702e-13
LOC_Os01g04280	calmodulin binding protein, putative, expressed	8.99177	0.494764	18.1738	4.18379	0.000166567
LOC_Os01g04920	glycosyl transferase, group 1 domain containing protein, expressed	85.2929	39.1265	2.17993	1.12428	0.00653614
LOC_Os01g05260	expressed protein	52.5	6.97403	7.52793	2.91225	9.012e-06
LOC_Os01g07570	carboxyl-terminal proteinase, putative, expressed	42.3945	17.2087	2.46355	1.30074	0.000777087
LOC_Os01g07620	expressed protein	20.2835	8.42093	2.4087	1.26826	0.0200749
LOC_Os01g07970	expressed protein	31.2008	14.1666	2.20242	1.13909	0.000874268
LOC_Os01g08440	UDP-glucoronosyl and UDP-glucosyl transferase domain containing protein, expressed	235.342	27.7482	8.48133	3.08429	2.93508e-09
LOC_Os01g08700	GIGANTEA, putative, expressed	137.842	68.0499	2.0256	1.01835	2.29468e-14
LOC_Os01g09620	zinc finger/CCCH transcription factor, putative, expressed	223.53	31.6529	7.06192	2.82006	2.90737e-39
LOC_Os01g10070	expressed protein	22.6062	10.7801	2.09703	1.06835	0.0427635
LOC_Os01g10950	peptide-N4-asparagine amidase A, putative, expressed	34.1808	6.63924	5.1483	2.36409	5.23783e-10
LOC_Os01g12810	retrotransposon protein, putative, unclassified, expressed	20.3938	8.26555	2.46732	1.30295	0.00885982
LOC_Os01g14440	WRKY1, expressed	9.82275	2.49772	3.93268	1.97551	0.0148923
LOC_Os01g15640	no apical meristem protein, putative, expressed	105.115	36.8922	2.84926	1.51059	0.0101214
LOC_Os01g15900	expressed protein	94.3307	11.8195	7.98094	2.99656	1.18894e-19
LOC_Os01g17390	OsFBX5 - F-box domain containing protein, expressed	56.8996	23.6087	2.41011	1.2691	3.07127e-08
LOC_Os01g17396	expressed protein	7.57211	1.48019	5.11562	2.35491	0.018991
LOC_Os01g19130	protein phosphatase 2C, putative, expressed	78.4544	30.4966	2.57257	1.36321	1.82762e-09
LOC_Os01g20894	expressed protein	35.3209	6.11752	5.77372	2.5295	2.48578e-09
LOC_Os01g20930	RING-H2 finger protein, putative, expressed	9.13578	2.68972	3.39656	1.76407	0.0409242
LOC_Os01g21120	AP2 domain containing protein, expressed	8.1369	2.16593	3.75677	1.90949	0.0435603
LOC_Os01g24030	AMP-binding enzyme, putative, expressed	8.27861	0.772397	10.7181	3.42197	0.00110247
LOC_Os01g24764	expressed protein	25.3259	7.66833	3.30266	1.72363	1.78895e-05
LOC_Os01g25484	ferredoxin--nitrite reductase, putative, expressed	59.7849	25.471	2.34717	1.23092	4.05173e-07
LOC_Os01g27210	glutathione S-transferase, putative, expressed	70.5223	15.7815	4.46867	2.15985	4.48337e-14
LOC_Os01g28680	WD domain, G-beta repeat domain containing protein, expressed	64.7906	13.4598	4.81363	2.26713	8.9662e-09
LOC_Os01g28790	PRAS-rich protein, putative, expressed	111.34	26.5326	4.19635	2.06913	0.00546214
LOC_Os01g29150	cytochrome P450 72A1, putative, expressed	30.3039	5.11524	5.92423	2.56663	8.65531e-11
LOC_Os01g34560	3-ketoacyl-CoA synthase, putative, expressed	26.7275	11.987	2.22971	1.15685	0.00251897
LOC_Os01g38530	ELF3 protein, putative, expressed	46.9314	17.8835	2.62428	1.39192	8.7662e-08
LOC_Os01g38980	calmodulin-binding protein, putative, expressed	27.2744	3.20729	8.50389	3.08812	0.0155863
LOC_Os01g39270	NAD binding domain of 6-phosphogluconate dehydrogenase containing protein, expressed	26.3204	13.0247	2.0208	1.01493	0.0112927
LOC_Os01g40630	uncharacterized protein PA4923, putative, expressed	21.7826	8.88225	2.45237	1.29418	0.00325537
LOC_Os01g40710	high light inducible protein, putative, expressed	15.1618	5.23966	2.89367	1.5329	0.00728764
LOC_Os01g41900	Myb transcription factor, putative, expressed	97.6618	11.3251	8.62346	3.10827	2.45778e-43
LOC_Os01g42700	expressed protein	172.796	72.1421	2.39521	1.26015	1.55069e-19
LOC_Os01g43380	glycosyltransferase family protein 1, putative, expressed	65.0598	22.5526	2.8848	1.52847	1.86451e-12
LOC_Os01g44050	siroheme synthase, putative, expressed	29.6487	13.3872	2.2147	1.14711	0.00122587
LOC_Os01g45110	anthocyanin 3-O-beta-glucosyltransferase, putative, expressed	37.4824	2.76651	13.5486	3.76007	9.40076e-12
LOC_Os01g45200	cinnamoyl-CoA reductase-related, putative, expressed	167.345	55.0771	3.03838	1.6033	0.00326603
LOC_Os01g45250	DUF1645 domain containing protein, putative, expressed	120.004	23.5904	5.08698	2.34681	0.0380221
LOC_Os01g46570	CTP synthase, putative, expressed	155.935	66.2885	2.35237	1.23412	0.0230499
LOC_Os01g47760	OsGrx_I1 - glutaredoxin subgroup III, expressed	199.137	36.6067	5.43992	2.44358	1.94776e-05
LOC_Os01g48220	protein of unknown function DUF1421 domain containing protein, expressed	30.2238	12.3515	2.44696	1.29099	0.000192393
LOC_Os01g48740	aspartyl protease family protein, putative, expressed	7.77503	1.46574	5.30452	2.40722	0.0144875
LOC_Os01g49310	expressed protein	11.0887	1.73784	6.38071	2.67372	0.000491394
LOC_Os01g49830	B3 DNA binding domain containing protein, expressed	19.1401	6.6415	2.88189	1.52702	0.0334096
LOC_Os01g51310	expressed protein	14.1887	3.28138	4.32401	2.11237	0.00927426
LOC_Os01g51670	expressed protein	17.1899	1.92716	8.9198	3.15701	0.0488851
LOC_Os01g52230	phosphoethanolamine/phosphocholine phosphatase, putative, expressed	395.652	11.9838	33.0156	5.04508	9.89006e-37
LOC_Os01g52260	serine acetyltransferase protein, putative, expressed	22.142	8.40604	2.63406	1.39729	0.00118108
LOC_Os01g52640	suppressor of phythchrome A, putative, expressed	26.385	12.0415	2.19117	1.1317	0.00358944
LOC_Os01g52920	expressed protein	85.96	37.9327	2.26612	1.18022	3.0793e-08
LOC_Os01g53210	metal transporter Nramp3, putative, expressed	17.0723	3.86174	4.42089	2.14434	6.17572e-05
LOC_Os01g53220	HSF-type DNA-binding domain containing protein, expressed	48.8371	6.37965	7.65514	2.93643	0.000188446
LOC_Os01g53640	retrotransposon protein, putative, unclassified, expressed	34.014	13.4156	2.5354	1.34221	0.0134762
LOC_Os01g53730	expressed protein	11.0801	3.66827	3.02051	1.59479	0.0312445
LOC_Os01g53820	expressed protein	24.6713	3.30932	7.45509	2.89823	8.48583e-10
LOC_Os01g53880	OsIAA6 - Auxin-responsive Aux/IAA gene family member, expressed	29.0943	6.72823	4.32422	2.11244	0.0385522
LOC_Os01g54190	expressed protein	56.8853	17.252	3.29732	1.72129	7.96654e-13
LOC_Os01g54340	plant-specific domain TIGR01615 family protein, expressed	37.1726	12.4799	2.97859	1.57463	2.50053e-07
LOC_Os01g54400	VQ domain containing protein, putative, expressed	29.1542	12.5407	2.32477	1.21709	0.000636572
LOC_Os01g54560	trehalose synthase, putative, expressed	100.891	30.3756	3.32144	1.73181	4.45762e-05
LOC_Os01g54700	retrotransposon protein, putative, unclassified, expressed	21.7282	6.6971	3.24442	1.69796	0.000105495
LOC_Os01g56200	BTBA2 - Bric-a-Brac,Tramtrack, Broad Complex BTB domain with Ankyrin repeat region, expressed	75.004	29.9783	2.50194	1.32305	3.82748e-06
LOC_Os01g57610	OsGH3.1 - Probable indole-3-acetic acid-amido synthetase, expressed	11.5378	2.2327	5.16764	2.36951	0.00165143
LOC_Os01g58130	expressed protein	34.8931	3.91008	8.92387	3.15767	2.09888e-13
LOC_Os01g58150	expressed protein	23.1281	11.4043	2.02801	1.02006	0.0317128
LOC_Os01g58420	AP2 domain containing protein, expressed	284.716	70.927	4.01421	2.00512	1.3307e-09
LOC_Os01g58440	ligA, putative, expressed	18.1822	6.30152	2.88537	1.52876	0.00204009
LOC_Os01g58550	methyladenine glycosylase, putative, expressed	152.94	63.5861	2.40524	1.26618	4.23056e-12
LOC_Os01g58910	auxin-induced protein 5NG4, putative, expressed	35.6101	9.84254	3.61798	1.85519	0.0483342
LOC_Os01g59690	OsFBX28 - F-box domain containing protein, expressed	30.0545	9.94552	3.02192	1.59546	5.24917e-06
LOC_Os01g60020	NAC domain transcription factor, putative, expressed	56.0757	5.89423	9.51365	3.25	4.4052e-08
LOC_Os01g61080	WRKY24, expressed	15.8823	1.22486	12.9666	3.69673	0.0126356
LOC_Os01g61900	CCT motif family protein, expressed	5.17908	0.722278	7.17048	2.84207	0.0492409
LOC_Os01g61990	ankyrin repeat-containing protein, putative, expressed	41.2093	3.895	10.58	3.40327	3.85775e-12
LOC_Os01g62460	ZOS1-16 - C2H2 zinc finger protein, expressed	87.0475	22.1156	3.93603	1.97674	0.000435925
LOC_Os01g62920	homeodomain protein, putative, expressed	28.6315	10.7353	2.66704	1.41524	0.00124926
LOC_Os01g63690	hs1, putative, expressed	54.0836	10.152	5.3274	2.41343	8.70795e-06
LOC_Os01g64380	expressed protein	6.84559	1.4783	4.63073	2.21124	0.043558
LOC_Os01g64470	harpin-induced protein 1 domain containing protein, expressed	4.98215	0.432372	11.5228	3.52642	0.0275136
LOC_Os01g65410	serine hydroxymethyltransferase, mitochondrial precursor, putative, expressed	76.432	34.4509	2.21858	1.14964	1.48189e-09
LOC_Os01g66120	No apical meristem protein, putative, expressed	522.148	39.1318	13.3433	3.73804	3.66282e-58
LOC_Os01g66190	expressed protein	54.0267	23.4182	2.30703	1.20604	3.59306e-06
LOC_Os01g66970	zinc finger, C3HC4 type domain containing protein, expressed	38.0849	14.2612	2.67052	1.41712	2.25398e-05
LOC_Os01g68020	BTBZ2 - Bric-a-Brac, Tramtrack, and Broad Complex BTB domain with TAZ zinc finger and Calmodulin-binding domains, expressed	11.2106	2.05869	5.4455	2.44506	0.000982586
LOC_Os01g68490	tetratricopeptide-like helical, putative, expressed	10.8092	3.31037	3.26526	1.7072	0.0221953
LOC_Os01g69830	OsSPL2 - SBP-box gene family member, expressed	27.4472	6.34482	4.32593	2.11301	0.00552661
LOC_Os01g69840	expressed protein	14.3582	5.58593	2.57043	1.36201	0.0272699
LOC_Os01g69870	expressed protein	41.2558	8.12878	5.07528	2.34349	2.63529e-06
LOC_Os01g69920	histidine kinase, putative, expressed	65.7296	31.9495	2.05729	1.04075	5.71737e-07
LOC_Os01g70410	protein kinase, putative, expressed	20.4383	6.20052	3.29623	1.72082	0.000166567
LOC_Os01g70550	heparan-alpha-glucosaminide N-acetyltransferase, putative, expressed	13.2396	4.73734	2.79473	1.48271	0.021182
LOC_Os01g70580	thiamin pyrophosphokinase 1, putative, expressed	28.3323	10.9128	2.59625	1.37643	0.000141448
LOC_Os01g70740	expressed protein	68.8572	27.3966	2.51335	1.32961	9.32936e-11
LOC_Os01g71320	hexokinase, putative, expressed	41.2751	19.2837	2.14042	1.09789	0.000100919
LOC_Os01g72080	calmodulin-like protein 1, putative, expressed	285.097	90.4883	3.15065	1.65565	2.90311e-13
LOC_Os01g74010	cyclase/dehydrase family protein, expressed	22.9143	8.61974	2.65835	1.41053	0.000774023
LOC_Os01g74020	MYB family transcription factor, putative, expressed	14.6802	1.63929	8.95521	3.16273	3.37266e-06
LOC_Os02g01380	expressed protein	52.2988	17.3904	3.00733	1.58848	3.26549e-06
LOC_Os02g01440	nitric oxide synthase 1, putative, expressed	18.697	7.5025	2.4921	1.31736	0.00774762
LOC_Os02g01765	expressed protein	10.0419	1.89693	5.29374	2.40429	0.00490591
LOC_Os02g02400	catalase isozyme A, putative, expressed	46.5091	11.9416	3.89472	1.96152	3.55308e-12
LOC_Os02g02770	PPR repeat domain containing protein, putative, expressed	12.4684	4.26	2.92685	1.54935	0.0209899
LOC_Os02g02910	expressed protein	62.0305	30.303	2.04701	1.03352	1.72772e-06
LOC_Os02g03040	RNA recognition motif containing protein, expressed	120.743	37.8444	3.19052	1.67379	4.65091e-27
LOC_Os02g03410	CAMK_CAMK_like.12 - CAMK includes calcium/calmodulin depedent protein kinases, expressed	57.8322	18.1502	3.18631	1.67189	8.66008e-07
LOC_Os02g06480	SCO1 protein homolog, mitochondrial precursor, putative, expressed	26.1306	8.92623	2.92739	1.54962	5.34589e-05
LOC_Os02g06910	auxin response factor 6, putative, expressed	37.5143	14.998	2.50129	1.32267	9.8755e-06
LOC_Os02g08440	WRKY71, expressed	11.8757	0.946335	12.5491	3.64952	0.000303464
LOC_Os02g09480	myb-like DNA-binding domain containing protein, putative, expressed	65.4959	29.1218	2.24903	1.16931	0.00237971
LOC_Os02g09810	amino acid transporter, putative, expressed	60.7133	29.747	2.04099	1.02927	2.64691e-06
LOC_Os02g10700	OsFBL7 - F-box domain and LRR containing protein, expressed	189.506	85.2883	2.22195	1.15183	0.0287234
LOC_Os02g10710	hsp20/alpha crystallin family protein, putative, expressed	14.5167	1.63059	8.90275	3.15425	4.09397e-06
LOC_Os02g10780	SPX domain containing protein, putative, expressed	192.832	19.702	9.78742	3.29093	9.25917e-22
LOC_Os02g10860	bZIP transcription factor domain containing protein, expressed	25.3775	10.331	2.45645	1.29658	0.000946205
LOC_Os02g11020	cytochrome P450 72A1, putative, expressed	13.7116	3.85296	3.55873	1.83136	0.0114085
LOC_Os02g11040	expressed protein	30.9209	14.3622	2.15293	1.1063	0.022003
LOC_Os02g12210	expressed protein	19.3779	7.99728	2.42306	1.27683	0.0082802
LOC_Os02g13100	protein phosphatase 2C, putative, expressed	17.4618	6.35543	2.74753	1.45814	0.00455649
LOC_Os02g13800	HSF-type DNA-binding domain containing protein, expressed	88.4171	7.65711	11.547	3.52945	1.4841e-05
LOC_Os02g14910	bZIP transcription factor family protein, putative, expressed	9.09922	1.36852	6.64895	2.73313	0.00219313
LOC_Os02g15980	expressed protein	26.2992	11.2412	2.33955	1.22623	0.00142605
LOC_Os02g20490	expressed protein	14.0767	4.98603	2.82322	1.49734	0.0139881
LOC_Os02g21110	OsFBK6 - F-box domain and kelch repeat containing protein, expressed	28.4871	9.80577	2.90514	1.53861	2.12096e-05
LOC_Os02g22020	MYB family transcription factor, putative, expressed	34.6074	1.44572	23.9378	4.58122	1.22352e-13
LOC_Os02g22820	expressed protein	35.7568	14.2885	2.50249	1.32337	0.000138165
LOC_Os02g29500	expressed protein	22.4951	10.7863	2.08552	1.06041	0.0185534
LOC_Os02g30900	protein kinase domain containing protein, expressed	76.7859	36.0394	2.13061	1.09127	7.99776e-09
LOC_Os02g31030	glycerophosphoryl diester phosphodiesterase family protein, putative, expressed	47.1768	5.62356	8.38913	3.06852	2.34426e-09
LOC_Os02g33430	E2F family transcription factor protein, putative, expressed	26.3051	12.1	2.17398	1.12034	0.00411884
LOC_Os02g33680	U-box domain containing protein, expressed	7.37867	1.74038	4.23969	2.08396	0.0422972
LOC_Os02g34410	U-box domain-containing protein, putative, expressed	48.1453	6.30295	7.63853	2.9333	3.47915e-05
LOC_Os02g34470	expressed protein	45.6698	21.3907	2.13503	1.09425	3.32701e-05
LOC_Os02g35830	extracellular ligand-gated ion channel, putative, expressed	21.0505	6.86853	3.06478	1.61578	0.000289196
LOC_Os02g35860	expressed protein	82.0559	34.2818	2.39357	1.25917	0.00689299
LOC_Os02g36340	riboflavin biosynthesis protein ribAB, chloroplast precursor, putative, expressed	111.583	27.1491	4.10999	2.03914	0.0221953
LOC_Os02g37030	protein binding protein, putative, expressed	86.8749	41.5087	2.09293	1.06553	7.09655e-07
LOC_Os02g39340	glycine-rich protein, putative, expressed	42.8119	17.3211	2.47166	1.30548	0.0028625
LOC_Os02g39360	B-box zinc finger family protein, putative, expressed	65.5739	24.5603	2.66991	1.41679	0.000872375
LOC_Os02g40510	response regulator receiver domain containing protein, expressed	43.0301	20.3146	2.11819	1.08283	8.09004e-05
LOC_Os02g41580	CAMK_CAMK_like.14 - CAMK includes calcium/calmodulin depedent protein kinases, expressed	668.599	130.932	5.10644	2.35232	1.35994e-30
LOC_Os02g41680	phenylalanine ammonia-lyase, putative, expressed	9.23226	1.28727	7.17198	2.84237	0.0101214
LOC_Os02g42430	GEM, putative, expressed	14.6756	5.67178	2.58747	1.37154	0.0221688
LOC_Os02g44104	F-box family protein, putative, expressed	22.9566	10.5727	2.17131	1.11857	0.0194681
LOC_Os02g44230	CPuORF22 - conserved peptide uORF-containing transcript, expressed	212.658	96.9314	2.1939	1.1335	1.54143e-26
LOC_Os02g44710	expressed protein	45.0744	20.633	2.18458	1.12735	0.00321186
LOC_Os02g44820	rho-GTPase-activating protein-related, putative, expressed	235.015	49.6799	4.7306	2.24202	2.22847e-19
LOC_Os02g44880	expressed protein	25.2183	11.0559	2.28098	1.18966	0.00542142
LOC_Os02g44980	transmembrane amino acid transporter protein, putative, expressed	301.233	59.473	5.06504	2.34057	5.54257e-43
LOC_Os02g44990	OsFBDUF13 - F-box and DUF domain containing protein, expressed	40.8626	4.14882	9.84921	3.30001	0.0480937
LOC_Os02g45000	expressed protein	42.2922	20.0757	2.10664	1.07494	0.00011069
LOC_Os02g45010	ethylene-responsive protein related, putative, expressed	21.9332	9.36342	2.34243	1.22801	0.00543118
LOC_Os02g45160	aluminum-activated malate transporter, putative, expressed	22.7529	0.340004	66.9197	6.06436	0.0011189
LOC_Os02g45670	myb-like DNA-binding domain containing protein, expressed	19.154	9.37063	2.04404	1.03142	0.049843
LOC_Os02g45930	expressed protein	122.861	23.5706	5.21248	2.38197	1.33386e-09
LOC_Os02g46030	MYB family transcription factor, putative, expressed	64.7203	18.0974	3.57622	1.83844	3.29921e-05
LOC_Os02g46090	CAMK_CAMK_like.15 - CAMK includes calcium/calmodulin depedent protein kinases, expressed	25.0615	9.61294	2.60706	1.38242	0.000448309
LOC_Os02g46473	expressed protein	11.2758	2.83908	3.97165	1.98974	0.00546214
LOC_Os02g46860	oligopeptide transporter 4, putative, expressed	11.9767	1.87649	6.3825	2.67412	0.000232801
LOC_Os02g47280	growth-regulating factor, putative, expressed	18.629	2.5939	7.18183	2.84435	3.15617e-07
LOC_Os02g47390	expressed protein	33.7328	7.22935	4.66609	2.22221	4.86055e-10
LOC_Os02g47470	cytochrome P450, putative, expressed	72.0202	14.2931	5.03882	2.33309	0.000105134
LOC_Os02g47670	bg55, putative, expressed	20.8149	9.07861	2.29275	1.19708	0.00974257
LOC_Os02g48790	AML1, putative, expressed	65.1102	32.2497	2.01894	1.0136	4.90517e-05
LOC_Os02g49230	CCT/B-box zinc finger protein, putative, expressed	56.6096	24.937	2.2701	1.18276	2.42638e-07
LOC_Os02g49326	SET domain-containing protein, putative, expressed	15.356	4.53549	3.38576	1.75948	0.00173479
LOC_Os02g49440	dof zinc finger domain containing protein, putative, expressed	53.7069	16.8824	3.18123	1.66959	0.00371378
LOC_Os02g51414	expressed protein	36.0956	15.2807	2.36217	1.24011	5.40842e-05
LOC_Os02g51760	expressed protein	27.4485	8.40604	3.26533	1.70723	5.22871e-06
LOC_Os02g51970	phosphate-induced protein 1 conserved region domain containing protein, expressed	216.46	36.1424	5.98907	2.58233	2.53027e-05
LOC_Os02g52000	phosphate-induced protein 1 conserved region domain containing protein, expressed	4.11632	0.204962	20.0834	4.32793	0.0395691
LOC_Os02g52010	phosphate-induced protein 1 conserved region domain containing protein, expressed	11.2739	2.35237	4.79257	2.2608	0.00618322
LOC_Os02g52040	phosphate-induced protein 1 conserved region domain containing protein, expressed	219.75	65.6457	3.34751	1.74309	0.00650871
LOC_Os02g52930	integral membrane protein DUF6 containing protein, expressed	530.733	54.9297	9.66205	3.27233	5.29025e-05
LOC_Os02g53040	STE_MEKK_ste11_MAP3K.11 - STE kinases include homologs to sterile 7, sterile 11 and sterile 20 from yeast, expressed	16.3798	7.28766	2.24761	1.16839	0.0419147
LOC_Os02g53140	COP1, putative, expressed	47.5389	20.6973	2.29687	1.19967	2.79097e-06
LOC_Os02g53180	1-aminocyclopropane-1-carboxylate oxidase protein, putative, expressed	108.39	26.826	4.0405	2.01454	6.24826e-19
LOC_Os02g53400	thioredoxin, putative, expressed	26.4349	7.58501	3.48516	1.80122	3.26954e-06
LOC_Os02g54360	enzyme of the cupin superfamily protein, putative, expressed	15.7003	4.84392	3.24123	1.69654	0.0021211
LOC_Os02g54600	STE_MEK_ste7_MAP2K.5 - STE kinases include homologs to sterile 7, sterile 11 and sterile 20 from yeast, expressed	67.779	27.268	2.48566	1.31363	0.000105134
LOC_Os02g54820	trehalose-6-phosphate synthase, putative, expressed	126.825	33.1888	3.82132	1.93407	2.62742e-19
LOC_Os02g55430	alginate regulatory protein AlgP, putative, expressed	432.77	151.459	2.85733	1.51467	1.08401e-13
LOC_Os02g55610	serine-rich protein, putative, expressed	29.7908	11.9244	2.49831	1.32095	0.00543426
LOC_Os02g55910	monogalactosyldiacylglycerol synthase, putative, expressed	31.4325	13.8894	2.26306	1.17828	0.000510587
LOC_Os02g56120	OsIAA9 - Auxin-responsive Aux/IAA gene family member, expressed	22.1563	0.825206	26.8494	4.74682	2.10856e-09
LOC_Os02g56310	calcium-dependent protein kinase isoform AK1, putative, expressed	273.783	131.813	2.07706	1.05454	0.00173261
LOC_Os02g56440	expressed protein	17.7292	7.12122	2.48963	1.31593	0.0107632
LOC_Os02g57060	OsCttP2 - Putative C-terminal processing peptidase homologue, expressed	16.4127	4.02735	4.0753	2.02691	0.000192327
LOC_Os02g57250	OsIAA10 - Auxin-responsive Aux/IAA gene family member, expressed	230.846	114.302	2.01962	1.01409	0.0144499
LOC_Os02g57620	Citrate transporter protein, putative, expressed	62.5668	26.3575	2.37378	1.24719	1.27571e-08
LOC_Os02g58270	metallo-beta-lactamase family protein, putative, expressed	16.5904	7.34875	2.25758	1.17478	0.0382093
LOC_Os03g01820	fatty acid hydroxylase, putative, expressed	16.9036	5.48746	3.0804	1.62312	0.00189517
LOC_Os03g02750	OsSub25 - Putative Subtilisin homologue, expressed	256.129	99.1298	2.58377	1.36948	0.0096112
LOC_Os03g02900	B3 DNA binding domain containing protein, expressed	19.8769	7.36426	2.69911	1.43248	0.00209064
LOC_Os03g03034	flavonol synthase/flavanone 3-hydroxylase, putative, expressed	46.8567	15.0779	3.10764	1.63582	8.48583e-10
LOC_Os03g03150	WD repeat-containing protein, putative, expressed	61.586	27.472	2.24177	1.16464	8.18762e-08
LOC_Os03g03900	NIN, putative, expressed	18.5364	7.58938	2.44241	1.28831	0.0100283
LOC_Os03g04270	OsFBL10 - F-box domain and LRR containing protein, expressed	55.7069	24.2422	2.29793	1.20033	0.029047
LOC_Os03g04570	peptide transporter PTR3-A, putative, expressed	11.5473	1.04799	11.0185	3.46185	0.000431516
LOC_Os03g05910	expressed protein	31.5193	12.7714	2.46795	1.30331	0.000143489
LOC_Os03g06610	expressed protein	6.35757	1.06584	5.96482	2.57648	0.0294261
LOC_Os03g06680	plant-specific domain TIGR01615 family protein, expressed	897.764	350.084	2.56443	1.35864	1.41254e-18
LOC_Os03g06930	homeodomain protein, putative, expressed	46.5248	19.5767	2.37654	1.24886	0.0137913
LOC_Os03g07360	expressed protein	44.5842	12.1703	3.66335	1.87316	3.66446e-11
LOC_Os03g07430	protein kinase domain containing protein, expressed	21.8962	9.38069	2.33418	1.22291	0.00650065
LOC_Os03g07790	zinc finger, C3HC4 type domain containing protein, expressed	41.6583	14.3763	2.89771	1.53491	6.1159e-08
LOC_Os03g07890	mitochondrial carrier protein, putative, expressed	39.6039	12.6146	3.13952	1.65054	2.37883e-08
LOC_Os03g08490	AP2 domain containing protein, expressed	6.51593	0.559282	11.6505	3.54232	0.00565176
LOC_Os03g08500	AP2 domain containing protein, expressed	1022.77	265.101	3.85804	1.94787	1.79062e-30
LOC_Os03g08580	expressed protein	85.2951	28.7701	2.96471	1.56789	3.57516e-17
LOC_Os03g08850	AUXIN SIGNALING F-BOX 2, putative, expressed	23.5997	6.91099	3.4148	1.7718	2.08758e-05
LOC_Os03g08860	GRAM domain containing protein, expressed	34.7725	13.2217	2.62996	1.39504	0.00698363
LOC_Os03g08940	expressed protein	42.0026	13.1675	3.18988	1.6735	0.042715
LOC_Os03g10140	ZOS3-04 - C2H2 zinc finger protein, expressed	19.3185	7.85163	2.46045	1.29892	0.00715414
LOC_Os03g10260	expressed protein	74.0645	19.1129	3.87511	1.95424	0.000154527
LOC_Os03g10620	hydrolase, alpha/beta fold family domain containing protein, expressed	88.8578	30.1943	2.94286	1.55722	1.89738e-12
LOC_Os03g12820	ATP8, putative, expressed	54.0661	22.1028	2.44612	1.29049	5.06886e-08
LOC_Os03g12860	homeobox associated leucine zipper, putative, expressed	40.3973	15.8974	2.54113	1.34547	0.0229664
LOC_Os03g12890	aminotransferase domain containing protein, putative, expressed	20.6456	9.50955	2.17104	1.11838	0.0229998
LOC_Os03g13010	U-box domain containing protein, expressed	119.578	43.9858	2.71856	1.44284	3.2448e-09
LOC_Os03g13950	actin-depolymerizing factor, putative, expressed	80.3333	36.0757	2.2268	1.15497	3.55336e-05
LOC_Os03g14050	thaumatin-like protein 1 precursor, putative, expressed	45.8698	20.1929	2.27159	1.1837	1.95611e-05
LOC_Os03g14440	expressed protein	10.968	0.110414	99.3349	6.63423	0.00363075
LOC_Os03g14710	protein kinase, putative, expressed	24.9113	12.0936	2.05988	1.04256	0.0121724
LOC_Os03g14840	AGC_PVPK_like_kin82y.8 - ACG kinases include homologs to PKA, PKG and PKC, expressed	15.2404	3.70359	4.11505	2.04091	0.00140385
LOC_Os03g15270	gibberellin receptor GID1L2, putative, expressed	11.631	3.78631	3.07186	1.61911	0.021972
LOC_Os03g15530	expressed protein	43.88	19.8508	2.21049	1.14437	0.00158086
LOC_Os03g15570	STE_MEKK_ste11_MAP3K.12 - STE kinases include homologs to sterile 7, sterile 11 and sterile 20 from yeast, expressed	40.7008	19.9052	2.04473	1.03191	0.00031694
LOC_Os03g16070	expressed protein	43.9091	18.8327	2.33153	1.22128	0.0136509
LOC_Os03g16170	protein phosphatase 2C, putative, expressed	108.789	22.6263	4.80811	2.26547	0.00243366
LOC_Os03g16430	RNA polymerase sigma factor, putative, expressed	9.77815	3.12412	3.12989	1.64611	0.04526
LOC_Os03g16460	expressed protein	31.3078	13.7683	2.2739	1.18517	0.00048676
LOC_Os03g16480	zinc finger family protein, putative, expressed	47.5486	23.1534	2.05363	1.03818	5.51943e-05
LOC_Os03g16670	haloacid dehalogenase-like hydrolase family protein, putative, expressed	1118.58	187.089	5.97889	2.57988	4.75333e-06
LOC_Os03g17880	expressed protein	52.7605	23.6365	2.23216	1.15844	1.29819e-06
LOC_Os03g17890	expressed protein	148.921	61.7968	2.40986	1.26895	6.67641e-10
LOC_Os03g18150	protein phosphatase 2C, putative, expressed	156.151	44.5905	3.50188	1.80813	2.67056e-06
LOC_Os03g18170	STE_MEKK_ste11_MAP3K.13 - STE kinases include homologs to sterile 7, sterile 11 and sterile 20 from yeast, expressed	57.5202	11.9055	4.8314	2.27244	0.000951369
LOC_Os03g18600	cyclase/dehydrase family protein, putative, expressed	100.012	45.8881	2.17947	1.12398	1.5756e-07
LOC_Os03g18740	oxidoreductase, short chain dehydrogenase/reductase family, putative, expressed	18.8857	4.74151	3.98305	1.99387	0.00137723
LOC_Os03g18770	wound-induced protein WI12, putative, expressed	267.358	81.9272	3.26336	1.70636	0.0205338
LOC_Os03g18820	glycosyltransferase, putative, expressed	78.7341	35.8301	2.19743	1.13582	2.17106e-06
LOC_Os03g19200	DNAJ heat shock N-terminal domain-containing protein, putative, expressed	17.5002	5.6617	3.09099	1.62807	0.00140385
LOC_Os03g19540	expressed protein	53.8723	15.7317	3.42445	1.77587	7.90131e-11
LOC_Os03g19550	retrotransposon protein, putative, unclassified, expressed	37.5814	15.1601	2.47897	1.30974	0.0404416
LOC_Os03g20790	ethylene-insensitive 3, putative, expressed	169.898	83.0682	2.04529	1.0323	2.54746e-18
LOC_Os03g21140	RNA-binding zinc finger protein, putative, expressed	60.1739	25.013	2.4057	1.26646	9.16462e-05
LOC_Os03g22270	auxin-repressed protein, putative, expressed	239.451	70.392	3.40167	1.76624	4.20219e-16
LOC_Os03g22770	CCT/B-box zinc finger protein, putative, expressed	56.4688	15.4796	3.64794	1.86708	3.6231e-14
LOC_Os03g22790	beta-amylase, putative, expressed	49.358	14.3612	3.4369	1.78111	9.3648e-05
LOC_Os03g22800	OsFBT5 - F-box and tubby domain containing protein, expressed	39.9641	13.5082	2.95851	1.56487	7.95061e-08
LOC_Os03g23010	expressed protein	644.068	259.347	2.48342	1.31233	0.000965343
LOC_Os03g25490	cytochrome P450 72A1, putative, expressed	149.009	57.6775	2.58349	1.36932	0.0423415
LOC_Os03g25690	expressed protein	15.1881	1.57488	9.64398	3.26963	0.0125156
LOC_Os03g27080	calmodulin-binding transcription activator 2, putative, expressed	64.2265	18.5953	3.45392	1.78823	2.49865e-15
LOC_Os03g29250	SPX domain-containing protein, putative, expressed	7.36113	0.644709	11.4177	3.51321	0.00244576
LOC_Os03g29540	ATP-dependent protease, putative, expressed	15.5184	3.8196	4.06283	2.02248	0.000344095
LOC_Os03g29760	nuclear transcription factor Y subunit, putative, expressed	18.168	8.55593	2.12344	1.0864	0.0437314
LOC_Os03g29770	EF hand family protein, expressed	17.289	5.41557	3.19246	1.67467	0.00112734
LOC_Os03g31310	circadian clock coupling factor-related, putative, expressed	33.3079	12.6339	2.63639	1.39856	1.64254e-05
LOC_Os03g36110	expressed protein	23.6651	9.6219	2.4595	1.29836	0.00165271
LOC_Os03g38230	peptidase M50 family protein, putative, expressed	19.8662	8.63861	2.29969	1.20144	0.0218933
LOC_Os03g38730	peroxisomal membrane protein, putative, expressed	29.9712	13.8368	2.16605	1.11507	0.00162195
LOC_Os03g39270	expressed protein	18.1042	2.72107	6.65333	2.73408	1.94878e-06
LOC_Os03g40540	cytochrome P450, putative, expressed	96.7671	19.8216	4.88191	2.28744	3.62785e-18
LOC_Os03g40930	expressed protein	39.4741	13.106	3.0119	1.59067	7.80782e-05
LOC_Os03g43720	transporter family protein, putative, expressed	24.7849	11.7488	2.10957	1.07695	0.0418786
LOC_Os03g43840	LSD1 zinc finger domain containing protein, expressed	44.3134	20.7566	2.13491	1.09417	4.76827e-05
LOC_Os03g43880	PLA IIIA/PLP7, putative, expressed	40.0255	2.6273	15.2345	3.92927	0.0142949
LOC_Os03g43930	START domain containing protein, expressed	66.767	31.6535	2.10931	1.07677	1.77582e-07
LOC_Os03g45410	TATA-binding protein, putative, expressed	96.1094	41.8088	2.29878	1.20087	3.07864e-11
LOC_Os03g45870	expressed protein	40.0866	15.1216	2.65095	1.40651	1.00556e-06
LOC_Os03g46550	RGH1A, putative, expressed	14.7622	4.42463	3.33636	1.73828	0.00267748
LOC_Os03g49170	zinc finger family protein, putative, expressed	59.005	28.7747	2.05059	1.03604	0.00025876
LOC_Os03g49420	HEAT repeat family protein, putative, expressed	53.7004	23.8145	2.25494	1.17309	7.15334e-07
LOC_Os03g49440	phosphatase, putative, expressed	158.281	64.946	2.43711	1.28517	0.000100882
LOC_Os03g49830	expressed protein	19.2576	5.45572	3.5298	1.81959	0.000145815
LOC_Os03g50780	PHD-finger domain containing protein, putative, expressed	23.9568	7.41367	3.23143	1.69217	3.64226e-05
LOC_Os03g51580	helix-loop-helix DNA-binding domain containing protein, expressed	56.7514	16.7585	3.38643	1.75977	0.0082088
LOC_Os03g51650	membrane protein, putative, expressed	132.173	30.6294	4.31522	2.10944	3.81578e-15
LOC_Os03g53050	WRKY121, expressed	57.1854	24.6105	2.32362	1.21638	0.00121985
LOC_Os03g53900	universal stress protein domain containing protein, putative, expressed	196.145	85.9856	2.28114	1.18975	3.29203e-07
LOC_Os03g55040	UDP-glucoronosyl and UDP-glucosyl transferase domain containing protein, expressed	67.8717	33.813	2.00726	1.00523	0.00656925
LOC_Os03g55240	cytochrome P450, putative, expressed	60.1998	19.4146	3.10074	1.63261	8.52648e-05
LOC_Os03g55320	protein phosphatase 2C, putative, expressed	69.9524	30.2618	2.31158	1.20888	0.00224287
LOC_Os03g55430	expressed protein	69.7755	24.5944	2.83705	1.50439	1.04457e-09
LOC_Os03g55450	expressed protein	61.4494	26.6121	2.30908	1.20732	3.02385e-08
LOC_Os03g55540	ZOS3-18 - C2H2 zinc finger protein, expressed	86.6955	43.2192	2.00595	1.00428	0.0381641
LOC_Os03g55590	MYB family transcription factor, putative, expressed	89.892	34.5143	2.60448	1.381	5.13876e-15
LOC_Os03g55670	expressed protein	39.7718	11.6772	3.40593	1.76805	3.26702e-09
LOC_Os03g55970	uncharacterized protein ycf44, putative, expressed	24.8709	11.8248	2.10329	1.07265	0.00932034
LOC_Os03g56600	expressed protein	4.71715	0.497419	9.48325	3.24538	0.0463027
LOC_Os03g57349	expressed protein	73.9673	32.9429	2.24532	1.16692	1.84138e-09
LOC_Os03g57500	zinc finger, C3HC4 type domain containing protein, expressed	48.2072	22.2726	2.16442	1.11398	1.16187e-05
LOC_Os03g57840	peptidase M50, mammalian sterol-regulatory element binding protein, putative, expressed	19.7665	7.49612	2.6369	1.39884	0.0028405
LOC_Os03g58100	pentatricopeptide, putative, expressed	16.4803	3.21319	5.12894	2.35866	2.70349e-05
LOC_Os03g60080	NAC domain-containing protein 67, putative, expressed	335.389	49.9619	6.71289	2.74693	0.000142911
LOC_Os03g60560	ZOS3-21 - C2H2 zinc finger protein, expressed	66.5961	16.8066	3.9625	1.98641	2.51542e-05
LOC_Os03g60570	ZOS3-22 - C2H2 zinc finger protein, expressed	32.9899	4.48083	7.36245	2.88019	0.0294589
LOC_Os03g60840	BBTI13 - Bowman-Birk type bran trypsin inhibitor precursor, expressed	199.747	29.1124	6.86122	2.77846	8.60171e-19
LOC_Os03g61010	protein kinase family protein, putative, expressed	30.7987	14.0819	2.18711	1.12902	0.00110116
LOC_Os03g61220	DEAD-box ATP-dependent RNA helicase 3, putative, expressed	40.145	17.3771	2.31022	1.20803	0.0314997
LOC_Os03g61780	glucan endo-1,3-beta-glucosidase-related, putative, expressed	32.883	15.5572	2.11368	1.07976	0.00285001
LOC_Os03g62180	lectin protein kinase family protein, putative, expressed	21.2769	7.37429	2.88528	1.52871	0.000537802
LOC_Os03g63040	expressed protein	52.9015	24.4322	2.16524	1.11453	3.11603e-06
LOC_Os03g63140	nitrate-induced NOI protein, expressed	46.4078	22.6791	2.04628	1.03301	0.00367334
LOC_Os03g63580	phosphoesterase family protein, putative, expressed	23.3904	1.37534	17.007	4.08805	8.11659e-12
LOC_Os03g63850	OsFBDUF19 - F-box and DUF domain containing protein, expressed	29.8213	14.5315	2.05218	1.03716	0.00538918
LOC_Os03g64070	uncharacterized protein PA4923, putative, expressed	47.246	11.3114	4.17685	2.06241	2.33061e-13
LOC_Os04g01160	zinc finger family protein, putative, expressed	40.3804	17.286	2.33602	1.22405	0.000262419
LOC_Os04g12820	expressed protein	10.4917	3.51332	2.98627	1.57835	0.042715
LOC_Os04g17100	heavy metal-associated domain containing protein, expressed	505.876	248.538	2.03541	1.02532	0.000642104
LOC_Os04g17479	expressed protein	45.2425	19.4986	2.32029	1.2143	7.37303e-06
LOC_Os04g24140	ribose-5-phosphate isomerase A, putative, expressed	68.0057	20.2433	3.35942	1.74821	4.55853e-09
LOC_Os04g31340	CBS domain containing membrane protein, putative, expressed	46.4563	21.546	2.15615	1.10846	2.09307e-05
LOC_Os04g31924	nodulin, putative, expressed	11.6931	1.33076	8.78674	3.13533	7.03078e-05
LOC_Os04g32460	OsFBL16 - F-box domain and LRR containing protein, expressed	208.84	94.0395	2.22077	1.15106	0.000337864
LOC_Os04g32590	transcription factor, putative, expressed	29.1866	9.03701	3.22967	1.69139	0.000153448
LOC_Os04g32920	potassium transporter, putative, expressed	271.088	95.8772	2.82745	1.4995	1.0021e-36
LOC_Os04g33030	protein binding protein, putative, expressed	364.457	123.722	2.94577	1.55865	7.30059e-40
LOC_Os04g35070	expressed protein	22.5768	6.5073	3.46946	1.79471	2.95023e-05
LOC_Os04g37740	zinc finger, C3HC4 type domain containing protein, expressed	17.7197	6.63732	2.6697	1.41668	0.00546214
LOC_Os04g39980	gibberellin 20 oxidase 2, putative, expressed	316.415	141.723	2.23264	1.15875	0.000530661
LOC_Os04g41460	transporter family protein, putative, expressed	86.6011	37.496	2.30961	1.20765	9.75386e-12
LOC_Os04g43680	MYB family transcription factor, putative, expressed	46.5854	11.1737	4.1692	2.05977	0.00153316
LOC_Os04g44500	GEM, putative, expressed	80.3873	23.0276	3.49091	1.8036	0.00166061
LOC_Os04g44510	GEM, putative, expressed	140.381	42.0305	3.33999	1.73984	1.57733e-05
LOC_Os04g44530	expressed protein	40.7262	14.4343	2.82148	1.49645	1.77114e-07
LOC_Os04g44820	zinc finger, C3HC4 type domain containing protein, expressed	37.2357	16.0932	2.31376	1.21024	0.00357342
LOC_Os04g46020	GATA zinc finger domain containing protein, expressed	30.7837	15.1862	2.02709	1.01941	0.00390525
LOC_Os04g46220	ethylene-responsive transcription factor, putative, expressed	25.8584	4.6013	5.6198	2.49052	1.6578e-06
LOC_Os04g46440	AP2 domain containing protein, expressed	24.8119	5.00339	4.95902	2.31005	0.0419513
LOC_Os04g46880	transporter, major facilitator family, putative, expressed	110.561	13.2465	8.34638	3.06115	3.64952e-07
LOC_Os04g46980	cis-zeatin O-glucosyltransferase, putative, expressed	7.60646	0.219337	34.6793	5.116	0.000396762
LOC_Os04g47780	transmembrane amino acid transporter protein, putative, expressed	18.5303	2.68909	6.8909	2.78469	4.62654e-07
LOC_Os04g49000	zinc finger, C3HC4 type domain containing protein, expressed	43.6795	6.01948	7.25635	2.85924	1.63237e-17
LOC_Os04g49370	expressed protein	108.295	14.9414	7.24797	2.85758	2.67557e-06
LOC_Os04g49450	MYB family transcription factor, putative, expressed	270.957	13.5694	19.9683	4.31964	6.73325e-87
LOC_Os04g49510	CAMK_CAMK_like.27 - CAMK includes calcium/calmodulin depedent protein kinases, expressed	181.18	72.1103	2.51254	1.32915	0.00192206
LOC_Os04g50120	zinc-binding protein, putative, expressed	92.713	24.2602	3.82161	1.93418	6.20875e-25
LOC_Os04g51190	growth-regulating factor, putative, expressed	139.443	10.0053	13.937	3.80084	3.87488e-17
LOC_Os04g51460	glycosyl hydrolases family 16, putative, expressed	573.755	85.3044	6.72597	2.74974	3.84037e-05
LOC_Os04g51880	GHMP kinases ATP-binding protein, putative, expressed	96.9021	46.6693	2.07636	1.05405	7.38806e-10
LOC_Os04g52390	potassium transporter, putative, expressed	55.1822	17.4683	3.159	1.65947	6.13113e-11
LOC_Os04g52670	OsSAUR21 - Auxin-responsive SAUR gene family member, expressed	24.2215	9.64548	2.51118	1.32836	0.046659
LOC_Os04g52840	tyrosine protein kinase domain containing protein, putative, expressed	21.852	7.17107	3.04724	1.6075	0.000213959
LOC_Os04g55270	expressed protein	29.1744	9.08266	3.2121	1.68352	2.80775e-06
LOC_Os04g55520	AP2 domain containing protein, expressed	50.3158	13.9321	3.61149	1.8526	1.89738e-12
LOC_Os04g55560	AP2 domain containing protein, expressed	37.8274	8.93268	4.23472	2.08227	9.32936e-11
LOC_Os04g57180	flavonol synthase/flavanone 3-hydroxylase, putative, expressed	9.28238	1.20263	7.71839	2.9483	0.00156316
LOC_Os04g57200	heavy metal transport/detoxification protein, putative, expressed	68.1202	13.5241	5.03694	2.33255	0.00269542
LOC_Os04g57720	OsRR6 type-A response regulator, expressed	147.046	72.6703	2.02346	1.01683	0.00249867
LOC_Os04g57760	expressed protein	40.4629	14.6176	2.7681	1.4689	3.11849e-07
LOC_Os04g58180	WD-40 repeat family protein, putative, expressed	48.9308	17.4526	2.80364	1.4873	1.73193e-05
LOC_Os04g58280	stem-specific protein TSJT1, putative, expressed	74.3451	15.8699	4.68466	2.22794	0.00864681
LOC_Os04g58730	AT hook motif domain containing protein, expressed	63.1531	8.60202	7.34166	2.87611	7.48118e-26
LOC_Os04g58810	CAF1 family ribonuclease containing protein, putative, expressed	27.4188	8.84512	3.09987	1.63221	0.000633552
LOC_Os04g59190	peroxidase precursor, putative, expressed	46.5913	8.7742	5.31003	2.40872	5.44047e-06
LOC_Os04g59450	CAMK_CAMK_like.28 - CAMK includes calcium/calmodulin depedent protein kinases, expressed	26.1799	10.7056	2.44545	1.2901	0.000761458
LOC_Os05g02020	protein kinase APK1A, chloroplast precursor, putative, expressed	47.0652	22.1775	2.1222	1.08556	2.67678e-05
LOC_Os05g02760	expressed protein	19.6326	1.47577	13.3033	3.73371	3.38091e-06
LOC_Os05g03040	AP2 domain containing protein, expressed	100.186	25.0671	3.9967	1.99881	7.95817e-06
LOC_Os05g03760	zinc finger family protein, putative, expressed	130.568	47.6745	2.73874	1.45351	0.0328963
LOC_Os05g05480	OsDegp6 - Putative Deg protease homologue, expressed	20.2108	7.57388	2.66849	1.41602	0.00209064
LOC_Os05g06340	GATA zinc finger domain containing protein, expressed	26.4865	8.56137	3.09372	1.62934	1.98154e-05
LOC_Os05g08860	expressed protein	11.7431	1.62561	7.2238	2.85276	0.0113685
LOC_Os05g10754	expressed protein	17.1178	6.92686	2.47121	1.30522	0.0142949
LOC_Os05g11730	CGMC_GSK.7 - CGMC includes CDA, MAPK, GSK3, and CLKC kinases, expressed	25.1255	10.3583	2.42564	1.27836	0.00122582
LOC_Os05g12260	CAPIP1, putative, expressed	44.9863	21.7845	2.06506	1.04618	0.00509336
LOC_Os05g12580	expressed protein	46.3882	17.354	2.67306	1.41849	6.60754e-08
LOC_Os05g25260	AP2 domain containing protein, expressed	16.33	5.04029	3.2399	1.69595	0.00157732
LOC_Os05g25770	WRKY45, expressed	27.3877	3.81484	7.17925	2.84383	1.23895e-09
LOC_Os05g27730	WRKY53, expressed	139.249	9.17289	15.1805	3.92415	6.40926e-17
LOC_Os05g27780	expressed protein	174.783	46.3431	3.7715	1.91514	4.28588e-22
LOC_Os05g29030	protein phosphatase 2C, putative, expressed	60.676	17.9134	3.38717	1.76008	4.06722e-14
LOC_Os05g32130	expressed protein	19.3969	7.07878	2.74015	1.45426	0.00213754
LOC_Os05g32350	zinc finger, C3HC4 type domain containing protein, expressed	22.0153	10.2508	2.14766	1.10276	0.0148132
LOC_Os05g32970	expressed protein	75.2609	28.3451	2.65516	1.4088	7.36746e-13
LOC_Os05g34830	No apical meristem protein, putative, expressed	31.4935	11.1689	2.81975	1.49557	0.000173877
LOC_Os05g35110	OsFBL22 - F-box domain and LRR containing protein, expressed	154.813	46.129	3.35608	1.74678	1.39315e-09
LOC_Os05g35340	expressed protein	9.29603	2.78744	3.33497	1.73767	0.0413291
LOC_Os05g35460	patellin protein, putative, expressed	74.7159	15.303	4.88244	2.2876	1.34957e-09
LOC_Os05g36260	soluble inorganic pyrophosphatase, putative, expressed	20.918	5.68479	3.67964	1.87956	0.0104483
LOC_Os05g37250	cytochrome P450, putative, expressed	12.8922	2.77959	4.63816	2.21355	0.000726382
LOC_Os05g37520	expressed protein	53.8014	18.072	2.97705	1.57388	0.0300099
LOC_Os05g37690	OsFBL23 - F-box domain and LRR containing protein, expressed	64.1995	24.829	2.58566	1.37053	1.79655e-08
LOC_Os05g37930	expressed protein	121.775	44.0869	2.76215	1.46579	4.69839e-05
LOC_Os05g39230	low photochemical bleaching 1 protein, putative, expressed	15.1805	2.78771	5.4455	2.44507	0.025852
LOC_Os05g40260	acetyltransferase, GNAT family, putative, expressed	13.7868	5.09436	2.70628	1.43631	0.0217253
LOC_Os05g40410	expressed protein	45.7383	22.778	2.008	1.00576	0.000148718
LOC_Os05g41200	OsCML9 - Calmodulin-related calcium sensor protein, expressed	14.4849	4.88828	2.96319	1.56715	0.0080753
LOC_Os05g41220	SNF1-related protein kinase regulatory subunit beta-1, putative, expressed	40.6758	20.1434	2.01931	1.01386	0.000418859
LOC_Os05g41780	AP2 domain containing protein, expressed	328.524	126.499	2.59705	1.37688	0.0150671
LOC_Os05g42240	expressed protein	8.76586	1.44167	6.08036	2.60416	0.00411582
LOC_Os05g42360	expressed protein	16.6603	2.23308	7.46068	2.89931	1.47843e-06
LOC_Os05g43040	tetratricopeptide repeat domain containing protein, expressed	59.3062	25.8996	2.28985	1.19526	2.76688e-07
LOC_Os05g44100	trehalose synthase, putative, expressed	79.1467	31.6406	2.50143	1.32275	2.64219e-12
LOC_Os05g44260	DUF584 domain containing protein, putative, expressed	9.31826	1.64831	5.65322	2.49907	0.00354274
LOC_Os05g45020	zinc finger/CCCH transcription factor, putative, expressed	140.258	36.5275	3.8398	1.94103	0.0029613
LOC_Os05g45030	calcium homeostasis regulator CHoR1, putative, expressed	39.0717	11.8318	3.30226	1.72346	2.74483e-08
LOC_Os05g45410	HSF-type DNA-binding domain containing protein, expressed	17.5791	2.41112	7.29085	2.86609	0.0144499
LOC_Os05g46020	WRKY7, expressed	41.999	2.01809	20.8113	4.3793	1.73984e-06
LOC_Os05g46240	green ripe-like, putative, expressed	44.7445	13.0621	3.42551	1.77632	1.86173e-10
LOC_Os05g46470	expressed protein	50.5002	19.6165	2.57437	1.36422	0.00402839
LOC_Os05g47850	chloroplastic group IIA intron splicing facilitator CRS1, chloroplast precursor, putative, expressed	31.4297	12.1097	2.59543	1.37597	4.50123e-05
LOC_Os05g48590	OsIAA19 - Auxin-responsive Aux/IAA gene family member, expressed	93.9453	29.4575	3.18918	1.67318	2.34058e-07
LOC_Os05g50310	ZF-HD protein dimerisation region containing protein, expressed	20.0207	6.48459	3.08742	1.6264	0.00848624
LOC_Os05g50680	WRKY83, expressed	17.3313	4.63109	3.74239	1.90396	0.000684152
LOC_Os05g51150	RNA polymerase sigma factor, putative, expressed	17.861	5.98464	2.98447	1.57748	0.00167121
LOC_Os06g01670	myb-like DNA-binding domain containing protein, expressed	61.7495	19.7144	3.1322	1.64718	6.10968e-13
LOC_Os06g04210	expressed protein	19.3305	3.66051	5.28084	2.40077	0.0147352
LOC_Os06g04870	homeobox associated leucine zipper, putative, expressed	38.4623	19.0748	2.0164	1.01178	0.000718831
LOC_Os06g06470	U-box domain containing heat shock protein, putative, expressed	31.8053	13.0926	2.42925	1.28051	0.000130066
LOC_Os06g06520	GDSL-like lipase/acylhydrolase, putative, expressed	11.7342	3.77983	3.10442	1.63432	0.0195208
LOC_Os06g09900	expressed protein	170.962	73.5359	2.32488	1.21716	3.81378e-12
LOC_Os06g09990	expressed protein	6.73768	0.71029	9.48583	3.24577	0.007123
LOC_Os06g10160	tyrosine protein kinase domain containing protein, putative, expressed	22.5701	8.32981	2.70956	1.43806	0.000686856
LOC_Os06g10600	homeobox and START domains containing protein, putative, expressed	18.4633	5.10886	3.61397	1.85358	0.000176934
LOC_Os06g10650	tyrosine phosphatase family protein, putative, expressed	146.223	44.3117	3.29988	1.72242	0.000132311
LOC_Os06g11240	12-oxophytodienoate reductase, putative, expressed	44.6264	5.49602	8.11977	3.02144	8.77759e-19
LOC_Os06g11290	12-oxophytodienoate reductase, putative, expressed	34.9236	3.08095	11.3353	3.50276	2.56614e-16
LOC_Os06g12140	expressed protein	6.82608	1.37451	4.96617	2.31213	0.0355568
LOC_Os06g14420	hydrolase, NUDIX family, domain containing protein, expressed	31.3574	13.47	2.32794	1.21906	0.00592506
LOC_Os06g19200	expressed protein	12.2801	4.1443	2.96314	1.56713	0.0209417
LOC_Os06g19444	CCT/B-box zinc finger protein, putative, expressed	76.4412	12.9916	5.88389	2.55677	3.8295e-28
LOC_Os06g21580	expressed protein	16.6388	5.2813	3.15052	1.65559	0.00173669
LOC_Os06g22960	aquaporin protein, putative, expressed	222.961	105.506	2.11327	1.07947	0.0143898
LOC_Os06g25470	expressed protein	9.32411	1.52053	6.13213	2.61639	0.00251067
LOC_Os06g28524	expressed protein	249.363	99.3209	2.51068	1.32808	3.08511e-31
LOC_Os06g31190	intracellular protein transport protein USO1-related, putative, expressed	12.058	4.39775	2.74187	1.45516	0.0382338
LOC_Os06g34020	glycosyl hydrolases family 17, putative, expressed	4.28547	0.325693	13.158	3.71787	0.0471065
LOC_Os06g34570	retrotransposon protein, putative, unclassified, expressed	22.7865	7.08566	3.21586	1.68521	6.95949e-05
LOC_Os06g39370	OsFBK16 - F-box domain and kelch repeat containing protein, expressed	40.551	17.1185	2.36884	1.24418	1.1996e-05
LOC_Os06g39590	OsIAA23 - Auxin-responsive Aux/IAA gene family member, expressed	26.2319	7.54745	3.47559	1.79726	0.0067365
LOC_Os06g40120	SPX domain containing protein, putative, expressed	180.37	21.8509	8.25456	3.04519	9.21403e-06
LOC_Os06g40360	OsFBL30 - F-box domain and LRR containing protein, expressed	65.7815	31.0003	2.12197	1.0854	1.84686e-07
LOC_Os06g41790	RNA recognition motif containing protein, putative, expressed	91.8138	34.8528	2.63433	1.39744	1.24408e-15
LOC_Os06g42660	expressed protein	49.7238	13.5085	3.68094	1.88007	4.74978e-09
LOC_Os06g43870	expressed protein	135.415	41.0616	3.29786	1.72153	6.86798e-28
LOC_Os06g44450	CCT/B-box zinc finger protein, putative, expressed	59.3671	10.9363	5.42843	2.44054	0.000290183
LOC_Os06g44500	OsFBK17 - F-box domain and kelch repeat containing protein, expressed	34.216	13.6806	2.50107	1.32254	3.28204e-05
LOC_Os06g45090	expressed protein	44.1286	16.8865	2.61325	1.38585	2.96161e-07
LOC_Os06g45840	MYB transcription factor, putative, expressed	72.8131	35.7259	2.0381	1.02723	1.44166e-07
LOC_Os06g46930	ribosomal protein L24, putative, expressed	42.8892	20.2141	2.12174	1.08525	0.0159085
LOC_Os06g48160	glycosyl hydrolases family 16, putative, expressed	178.767	27.4509	6.51227	2.70316	0.000417022
LOC_Os06g48200	glycosyl hydrolases family 16, putative, expressed	874.996	205.946	4.24866	2.08701	0.000167031
LOC_Os06g48250	ATPase, putative, expressed	11.6256	4.00123	2.90551	1.53879	0.0314475
LOC_Os06g49750	kelch motif family protein, expressed	12.1254	1.95645	6.19767	2.63173	0.000239653
LOC_Os06g50310	E2F-related protein, putative, expressed	70.3903	35.1027	2.00526	1.00379	0.000192327
LOC_Os06g51390	expressed protein	77.5183	36.4318	2.12777	1.08934	6.93832e-09
LOC_Os07g01030	glycosyl transferase, group 1 domain containing protein, expressed	36.2437	11.0899	3.26817	1.70848	0.000669734
LOC_Os07g02800	MYB family transcription factor, putative, expressed	98.5178	30.3449	3.24659	1.69893	2.46719e-22
LOC_Os07g04020	expressed protein	56.1343	27.8161	2.01805	1.01297	0.0088756
LOC_Os07g05820	hydroxyacid oxidase 1, putative, expressed	15.1777	2.93925	5.16381	2.36843	6.82549e-05
LOC_Os07g07950	type I inositol-1,4,5-trisphosphate 5-phosphatase, putative, expressed	45.3065	14.9487	3.0308	1.5997	3.49079e-09
LOC_Os07g08460	OsIAA24 - Auxin-responsive Aux/IAA gene family member, expressed	69.2574	27.6424	2.50547	1.32508	0.000431474
LOC_Os07g09870	OsFBA2 - F-box and FBA domain containing protein, expressed	57.0308	27.4277	2.07931	1.05611	3.59224e-06
LOC_Os07g10630	expressed protein	11.5827	4.26524	2.7156	1.44127	0.0484238
LOC_Os07g12340	NAC domain-containing protein 67, putative, expressed	57.4759	3.15775	18.2015	4.18599	1.33438e-09
LOC_Os07g12510	AP2 domain containing protein, expressed	76.7241	13.4646	5.69821	2.51051	4.23014e-18
LOC_Os07g12540	expressed protein	37.5632	12.6624	2.96652	1.56877	2.29636e-07
LOC_Os07g13360	expressed protein	9.25354	1.34259	6.89232	2.78499	0.00169069
LOC_Os07g14070	SCP-like extracellular protein, expressed	7.3674	1.22479	6.01523	2.58862	0.0130102
LOC_Os07g22730	AP2 domain containing protein, expressed	4.10516	0.19128	21.4616	4.42368	0.0382346
LOC_Os07g25960	retrotransposon protein, putative, unclassified, expressed	15.0193	0.532258	28.218	4.81855	4.62654e-07
LOC_Os07g26000	OsFBX235 - F-box domain containing protein, expressed	117.245	29.2386	4.00994	2.00358	2.99829e-33
LOC_Os07g28880	expressed protein	23.4352	7.38178	3.17474	1.66664	5.97588e-05
LOC_Os07g28890	ethylene-responsive protein related, putative, expressed	41.8935	14.3993	2.90942	1.54073	4.9698e-08
LOC_Os07g32570	OsAPRL1 adenosine 5'-phosphosulfate reductase-like OsAPRL1, expressed	61.9665	16.3056	3.80033	1.92612	0.0101979
LOC_Os07g36230	BTBN15 - Bric-a-Brac, Tramtrack, Broad Complex BTB domain with non-phototropic hypocotyl 3 NPH3 and coiled-coil domains, expressed	28.5577	11.3161	2.52363	1.3355	0.0027858
LOC_Os07g37040	PB1 domain containing protein, expressed	32.9203	13.1638	2.50082	1.3224	5.14936e-05
LOC_Os07g37700	expressed protein	300.361	83.3522	3.60352	1.84941	4.23224e-24
LOC_Os07g38170	remorin, putative, expressed	609.929	173.817	3.50904	1.81108	3.64952e-05
LOC_Os07g38360	expressed protein	212.572	93.5734	2.27171	1.18378	8.77535e-23
LOC_Os07g38530	STE_PAK_Ste20_Slob_Wnk.4 - STE kinases include homologs to sterile 7, sterile 11 and sterile 20 from yeast, expressed	143.017	49.3132	2.90018	1.53614	1.07463e-16
LOC_Os07g39270	polyprenyl synthetase, putative, expressed	30.7603	15.1174	2.03477	1.02486	0.00367908
LOC_Os07g39310	ZOS7-06 - C2H2 zinc finger protein, expressed	63.8103	18.2873	3.48933	1.80295	2.16652e-15
LOC_Os07g39430	mTERF family protein, expressed	21.4188	9.45817	2.26458	1.17925	0.00938814
LOC_Os07g39520	STE_PAK_Ste20_Slob_Wnk.5 - STE kinases include homologs to sterile 7, sterile 11 and sterile 20 from yeast, expressed	127.084	54.3499	2.33825	1.22543	7.00827e-11
LOC_Os07g40000	DUF260 domain containing protein, putative, expressed	58.647	13.0603	4.49048	2.16687	1.9705e-06
LOC_Os07g40290	OsGH3.8 - Probable indole-3-acetic acid-amido synthetase, expressed	388.084	71.8321	5.40266	2.43367	3.11066e-06
LOC_Os07g40450	expressed protein	21.2293	9.31272	2.27961	1.18879	0.00920163
LOC_Os07g41140	receptor-like protein kinase precursor, putative, expressed	22.6915	11.2146	2.02339	1.01677	0.0253742
LOC_Os07g42200	tyrosine protein kinase domain containing protein, putative, expressed	22.1254	4.104	5.39117	2.4306	0.0124222
LOC_Os07g42324	expressed protein	92.4094	4.74268	19.4846	4.28426	2.46875e-50
LOC_Os07g42510	AP2 domain containing protein, expressed	9.91226	2.64394	3.74904	1.90652	0.0164747
LOC_Os07g43800	EF hand family protein, putative, expressed	15.307	0.625535	24.4702	4.61296	4.33444e-08
LOC_Os07g43810	RNA recognition motif containing protein, putative, expressed	162.299	45.5792	3.56083	1.83221	1.26104e-11
LOC_Os07g46490	phosphatidylinositol-4-phosphate 5-kinase, putative, expressed	16.4147	7.01405	2.34026	1.22667	0.0294261
LOC_Os07g46680	expressed protein	7.75489	1.24712	6.21824	2.63651	0.00856292
LOC_Os07g47940	expressed protein	14.1462	5.06064	2.79534	1.48302	0.0263867
LOC_Os07g48570	expressed protein	50.3147	15.5409	3.23757	1.69491	4.54636e-11
LOC_Os07g48630	ethylene-insensitive 3, putative, expressed	220.297	78.0754	2.8216	1.49651	2.93508e-09
LOC_Os07g48710	VQ domain containing protein, putative, expressed	33.7107	2.2513	14.9738	3.90437	5.87304e-07
LOC_Os07g49114	wound-induced protein WI12, putative, expressed	41.1695	7.53193	5.466	2.45048	0.00650065
LOC_Os08g01090	B3 DNA binding domain containing protein, expressed	102.202	50.664	2.01724	1.01238	4.76879e-05
LOC_Os08g06010	transporter, major facilitator family, putative, expressed	354.205	14.0396	25.229	4.65701	5.68174e-05
LOC_Os08g08120	B-box zinc finger family protein, putative, expressed	50.0737	20.7943	2.40805	1.26787	3.22228e-07
LOC_Os08g09270	pentatricopeptide, putative, expressed	29.6837	13.5737	2.18686	1.12886	0.00150487
LOC_Os08g15230	heat shock protein-related, putative, expressed	44.2955	11.7608	3.76637	1.91317	2.15881e-11
LOC_Os08g16930	expressed protein	85.2999	39.2736	2.17194	1.11899	3.14098e-10
LOC_Os08g17784	purple acid phosphatase, putative, expressed	25.9492	11.3684	2.28258	1.19066	0.00223326
LOC_Os08g19670	expressed protein	31.8275	10.7509	2.96046	1.56582	0.000537802
LOC_Os08g20680	expressed protein	66.5894	31.3728	2.12252	1.08578	1.99966e-05
LOC_Os08g28170	nucleobase-ascorbate transporter, putative, expressed	19.4626	8.02174	2.42624	1.27872	0.0106034
LOC_Os08g31980	trehalose-6-phosphate synthase, putative, expressed	37.5591	9.3061	4.03597	2.01292	3.03513e-10
LOC_Os08g33050	MYB family transcription factor, putative, expressed	18.7378	5.96493	3.14132	1.65137	0.000649512
LOC_Os08g33540	ATP-dependent Clp protease adaptor protein ClpS containing protein, expressed	27.7905	11.8206	2.35102	1.23329	0.000822521
LOC_Os08g34380	receptor-like kinase, putative, expressed	27.2805	5.28246	5.16436	2.36859	6.52906e-09
LOC_Os08g34580	trehalose-6-phosphate synthase, putative, expressed	39.9342	15.579	2.56333	1.35802	3.9513e-06
LOC_Os08g35020	retrotransposon protein, putative, unclassified, expressed	36.651	15.2778	2.39898	1.26242	3.29921e-05
LOC_Os08g35110	OsSAUR33 - Auxin-responsive SAUR gene family member, expressed	70.9332	10.1518	6.98727	2.80473	2.12095e-06
LOC_Os08g35860	cytokinin dehydrogenase precursor, putative, expressed	47.5779	17.6757	2.69171	1.42853	0.00865421
LOC_Os08g36220	homeobox associated leucine zipper, putative, expressed	14.4031	4.09258	3.51932	1.8153	0.00209064
LOC_Os08g36250	expressed protein	30.6203	4.80589	6.37142	2.67162	7.76541e-10
LOC_Os08g37432	MATE efflux family protein, putative, expressed	20.7225	4.93236	4.20132	2.07084	9.05246e-06
LOC_Os08g39300	aminotransferase, putative, expressed	13.668	3.08108	4.43612	2.1493	0.00760888
LOC_Os08g39450	AN1-like zinc finger domain containing protein, expressed	163.552	61.1338	2.67531	1.41971	1.06512e-17
LOC_Os08g39980	DNA-binding bromodomain-containing protein, putative, expressed	35.6974	17.3345	2.05933	1.04217	0.0009231
LOC_Os08g40090	leucine rich repeat containing protein, expressed	91.9181	35.6364	2.57934	1.367	1.67072e-05
LOC_Os08g40510	KID-containing protein, putative, expressed	97.8904	31.3157	3.12592	1.64428	2.16755e-18
LOC_Os08g40919	expressed protein	69.1025	2.48087	27.8542	4.79982	0.000138396
LOC_Os08g41340	ras-related protein, putative, expressed	21.2671	10.6229	2.00201	1.00145	0.0388698
LOC_Os08g41720	auxin efflux carrier component, putative, expressed	29.4248	6.33354	4.64587	2.21595	1.18503e-07
LOC_Os08g42100	ACT domain containing protein, expressed	17.2835	6.68558	2.58519	1.37027	0.00877545
LOC_Os08g42350	nodulin MtN3 family protein, putative, expressed	408.849	135.777	3.01117	1.59032	9.41988e-05
LOC_Os08g43510	thaumatin, putative, expressed	93.0289	30.0237	3.09852	1.63158	1.09698e-06
LOC_Os08g43550	MYB family transcription factor, putative, expressed	9.66158	1.8504	5.22135	2.38442	0.00386148
LOC_Os08g43670	RING-H2 finger protein ATL2B, putative, expressed	17.6859	7.82337	2.26065	1.17674	0.0279159
LOC_Os08g44290	RNA recognition motif containing protein, putative, expressed	48.4746	22.5656	2.14816	1.1031	1.33144e-05
LOC_Os08g45030	multidrug resistance protein, putative, expressed	47.095	19.0947	2.4664	1.3024	4.52104e-07
LOC_Os09g02250	transposon protein, putative, unclassified, expressed	34.3402	12.9961	2.64234	1.40182	5.85336e-05
LOC_Os09g02410	S-domain receptor-like protein kinase, putative, expressed	8.5699	2.11811	4.04601	2.0165	0.0284971
LOC_Os09g11460	AP2 domain containing protein, expressed	16.1979	4.45921	3.63245	1.86094	0.000625576
LOC_Os09g15670	protein phosphatase 2C, putative, expressed	70.3889	10.1473	6.93669	2.79425	0.000951369
LOC_Os09g20000	heavy metal-associated domain containing protein, expressed	1695.84	846.439	2.00349	1.00252	0.00684257
LOC_Os09g20024	expressed protein	39.9294	18.3071	2.18109	1.12505	9.52222e-05
LOC_Os09g20220	glutathione S-transferase, putative, expressed	6.52212	0.662648	9.8425	3.29903	0.0332466
LOC_Os09g21210	beta-glucan-binding protein 4, putative, expressed	118.784	32.0292	3.70861	1.89088	4.0518e-21
LOC_Os09g21380	expressed protein	105.839	40.2344	2.63057	1.39538	4.15567e-18
LOC_Os09g23350	trehalose synthase, putative, expressed	75.6847	20.5429	3.68422	1.88136	1.18159e-10
LOC_Os09g23820	cytochrome P450 72A1, putative, expressed	37.2353	7.53531	4.94144	2.30493	4.23775e-05
LOC_Os09g24330	TKL_IRAK_DUF26-lg.2 - DUF26 kinases have homology to DUF26 containing loci, expressed	19.1072	5.19774	3.67606	1.87816	0.000104315
LOC_Os09g24580	EF hand family protein, putative, expressed	61.7628	5.6128	11.0039	3.45995	5.68117e-14
LOC_Os09g25410	expressed protein	34.053	16.5198	2.06135	1.04359	0.00135024
LOC_Os09g25760	tetraspanin family protein, putative, expressed	30.3893	7.72188	3.93548	1.97654	1.10959e-05
LOC_Os09g26620	auxin-repressed protein, putative, expressed	43.3683	10.8275	4.00539	2.00194	8.44307e-12
LOC_Os09g26670	expressed protein	4.82683	0.221619	21.7798	4.44492	0.0166144
LOC_Os09g27450	homeobox associated leucine zipper, putative, expressed	13.1458	2.89277	4.54436	2.18408	0.0122719
LOC_Os09g27734	expressed protein	32.8625	13.8642	2.37032	1.24508	0.00014286
LOC_Os09g27900	plastidic glucose transporter 1, putative, expressed	67.4692	23.5342	2.86686	1.51947	9.48748e-11
LOC_Os09g28530	expressed protein	6.77065	0.78787	8.59362	3.10327	0.00824628
LOC_Os09g30160	zinc finger, C3HC4 type domain containing protein, expressed	31.2128	12.0471	2.59088	1.37344	0.000239653
LOC_Os09g30300	expressed protein	21.8403	9.83029	2.22174	1.15169	0.0104279
LOC_Os09g31200	AN1-like zinc finger domain containing protein, expressed	55.0957	19.4511	2.83252	1.50209	0.02943
LOC_Os09g31450	polygalacturonase inhibitor 1 precursor, putative, expressed	12.3515	4.4185	2.7954	1.48306	0.0300811
LOC_Os09g32040	no apical meristem protein, putative, expressed	25.725	10.4985	2.45036	1.29299	0.0447466
LOC_Os09g32100	expressed protein	31.0622	12.3294	2.51936	1.33305	0.00614386
LOC_Os09g32330	expressed protein	296.635	35.1389	8.44178	3.07755	3.94812e-38
LOC_Os09g32992	expressed protein	453.324	165.21	2.74392	1.45624	1.73118e-63
LOC_Os09g35010	dehydration-responsive element-binding protein, putative, expressed	51.1872	4.86736	10.5164	3.39457	0.0152604
LOC_Os09g35600	MATE domain containing protein, expressed	39.0756	5.69831	6.85739	2.77766	1.03527e-10
LOC_Os09g36220	response regulator receiver domain containing protein, expressed	122.998	29.2681	4.20246	2.07123	3.72126e-31
LOC_Os09g37270	ATROPGEF7/ROPGEF7, putative, expressed	52.2856	25.9558	2.01441	1.01036	0.000856976
LOC_Os09g38440	ATXR, putative, expressed	13.6001	5.28471	2.57348	1.36372	0.0338055
LOC_Os09g39850	AP2 domain containing protein, expressed	6.54371	0.375111	17.4447	4.12472	0.00293626
LOC_Os10g04090	disease resistance RPP13-like protein 1, putative, expressed	29.5504	11.6331	2.54019	1.34494	0.000200889
LOC_Os10g07440	expressed protein	66.6486	30.5506	2.18158	1.12538	1.54808e-06
LOC_Os10g10580	expressed protein	49.1433	12.6169	3.89504	1.96164	4.44032e-13
LOC_Os10g12354	endonuclease, putative, expressed	28.3602	12.4123	2.28486	1.1921	0.00108428
LOC_Os10g14011	expressed protein	43.2886	16.0435	2.6982	1.432	1.49983e-06
LOC_Os10g15240	retrotransposon protein, putative, Ty3-gypsy subclass, expressed	26.6576	11.5033	2.31739	1.2125	0.0014693
LOC_Os10g20670	retrotransposon protein, putative, unclassified, expressed	5.09702	0.0863422	59.0328	5.88345	0.00712925
LOC_Os10g21930	OsFBK21 - F-box domain and kelch repeat containing protein, expressed	57.3689	21.3833	2.68288	1.42378	7.11506e-10
LOC_Os10g22039	mitochondrial import inner membrane translocase subunit Tim17, putative, expressed	57.119	28.2062	2.02505	1.01796	8.10845e-06
LOC_Os10g25060	expressed protein	81.2539	8.40955	9.66211	3.27234	4.84054e-13
LOC_Os10g25290	ZIM domain containing protein, putative, expressed	25.1394	10.8773	2.31119	1.20864	0.00931878
LOC_Os10g25310	SPX domain containing protein, putative, expressed	8.44269	0.10881	77.5911	6.27782	0.00535611
LOC_Os10g28200	NAD dependent epimerase/dehydratase family protein, putative, expressed	46.6963	22.0904	2.11387	1.07989	3.28812e-05
LOC_Os10g28210	plant-specific domain TIGR01615 family protein, expressed	32.3635	12.105	2.67357	1.41877	1.82596e-05
LOC_Os10g28240	calcium-transporting ATPase, plasma membrane-type, putative, expressed	28.2652	3.51186	8.04851	3.00872	0.0294001
LOC_Os10g29660	TATA-binding protein, putative, expressed	59.7612	26.8011	2.22981	1.15692	1.72762e-07
LOC_Os10g30080	xylosyltransferase, putative, expressed	18.3567	7.07405	2.59494	1.3757	0.00826227
LOC_Os10g30719	MYB family transcription factor, putative, expressed	9.5763	2.14035	4.47417	2.16162	0.00841065
LOC_Os10g30850	zinc finger, RING-type, putative, expressed	44.046	11.6336	3.78612	1.92072	2.19208e-11
LOC_Os10g31850	RING finger and CHY zinc finger domain-containing protein 1, putative, expressed	34.0234	7.40948	4.59188	2.19909	2.77548e-10
LOC_Os10g33900	possible lysine decarboxylase domain containing protein, expressed	65.4772	24.698	2.65111	1.4066	4.67839e-06
LOC_Os10g33990	DUF584 domain containing protein, putative, expressed	94.1851	36.9455	2.5493	1.3501	0.0118439
LOC_Os10g34083	expressed protein	15.1993	3.31285	4.58799	2.19786	0.00016193
LOC_Os10g34400	expressed protein	54.1363	22.7931	2.37512	1.248	1.25025e-07
LOC_Os10g35150	expressed protein	45.6894	15.0367	3.03851	1.60337	9.17188e-08
LOC_Os10g35630	cystathionin beta synthase protein, putative, expressed	90.6303	28.9286	3.1329	1.6475	0.000256407
LOC_Os10g35810	thylakoid lumenal protein, putative, expressed	18.0198	6.86909	2.62331	1.39139	0.00581539
LOC_Os10g36360	expressed protein	42.0257	3.34831	12.5513	3.64977	7.70552e-11
LOC_Os10g36703	CPuORF40 - conserved peptide uORF-containing transcript, expressed	767.258	232.523	3.2997	1.72234	0.000118303
LOC_Os10g37480	STE_PAK_Ste20_STLK.6 - STE kinases include homologs to sterile 7, sterile 11 and sterile 20 from yeast, expressed	68.1298	33.0938	2.05869	1.04173	1.0205e-06
LOC_Os10g39540	protein phosphatase 2C, putative, expressed	45.9908	21.1256	2.17702	1.12236	1.87053e-05
LOC_Os10g39660	expressed protein	10.5715	1.6103	6.56494	2.71478	0.00122475
LOC_Os10g40600	peptide transporter PTR2, putative, expressed	8.04031	1.94048	4.14346	2.05084	0.0311069
LOC_Os10g41200	MYB family transcription factor, putative, expressed	57.7062	26.7827	2.15461	1.10742	7.13766e-05
LOC_Os10g41230	homeobox associated leucine zipper, putative, expressed	42.6382	6.18805	6.8904	2.78459	2.08754e-08
LOC_Os10g42520	expressed protein	27.4873	8.53335	3.22116	1.68758	2.08381e-05
LOC_Os11g01390	OsCML25 - Calmodulin-related calcium sensor protein, expressed	46.2873	11.2609	4.11045	2.0393	3.49165e-07
LOC_Os11g02080	expressed protein	21.804	5.70705	3.82053	1.93377	0.00121985
LOC_Os11g02240	CAMK_KIN1/SNF1/Nim1_like.4 - CAMK includes calcium/calmodulin depedent protein kinases, expressed	54.0205	25.1076	2.15156	1.10538	0.00327385
LOC_Os11g04409	expressed protein	146.694	45.5695	3.21913	1.68667	4.2053e-11
LOC_Os11g04560	calmodulin-like protein 1, putative, expressed	46.4661	7.6573	6.06822	2.60127	5.26704e-06
LOC_Os11g04710	cytochrome P450, putative, expressed	53.0265	13.5306	3.91899	1.97048	0.000267955
LOC_Os11g05380	cytochrome P450, putative, expressed	96.0433	24.3618	3.94237	1.97906	6.98589e-06
LOC_Os11g05740	B3 DNA binding domain containing protein, expressed	18.056	2.78637	6.4801	2.69602	1.15815e-06
LOC_Os11g05930	response regulator receiver domain containing protein, expressed	44.404	16.1656	2.74682	1.45776	7.15904e-08
LOC_Os11g07440	plant neutral invertase domain containing protein, expressed	38.8793	9.97136	3.8991	1.96314	8.71657e-10
LOC_Os11g07600	ABC-2 type transporter domain containing protein, expressed	20.8426	4.84365	4.30308	2.10537	0.0088973
LOC_Os11g07960	transferase family protein, putative, expressed	78.0219	32.8356	2.37614	1.24862	9.71284e-05
LOC_Os11g08210	no apical meristem protein, putative, expressed	96.1691	9.24987	10.3968	3.37807	8.17742e-16
LOC_Os11g08380	1-aminocyclopropane-1-carboxylate oxidase, putative, expressed	17.8636	5.85943	3.04869	1.60819	0.00746408
LOC_Os11g09010	lipase, putative, expressed	46.9571	10.4439	4.49611	2.16868	1.2578e-07
LOC_Os11g09020	amino acid transporter, putative, expressed	23.5951	10.5329	2.24012	1.16358	0.0230006
LOC_Os11g14140	OsFBK25 - F-box domain and kelch repeat containing protein, expressed	494.686	232.88	2.12421	1.08693	3.52347e-07
LOC_Os11g14544	expressed protein	177.889	85.6635	2.07661	1.05423	1.7593e-13
LOC_Os11g18940	WW domain containing protein, expressed	43.757	9.28765	4.71131	2.23613	1.4171e-13
LOC_Os11g25860	protein Kinase, putative, expressed	23.9968	11.294	2.12474	1.08728	0.0101945
LOC_Os11g26130	receptor protein kinase TMK1 precursor, putative, expressed	35.9281	17.7779	2.02094	1.01503	0.0101227
LOC_Os11g26150	expressed protein	9.41775	2.43076	3.87441	1.95398	0.0185412
LOC_Os11g26160	RNA polymerase sigma factor, putative, expressed	23.2614	9.89351	2.35118	1.23339	0.00341256
LOC_Os11g29500	expressed protein	25.7503	12.4084	2.07522	1.05327	0.00899481
LOC_Os11g35030	growth regulating factor protein, putative, expressed	30.3668	10.4916	2.8944	1.53327	9.71485e-06
LOC_Os11g37250	hypothetical protein	30.7064	10.7723	2.85051	1.51122	0.000132292
LOC_Os11g37290	hypothetical protein	26.2319	5.14602	5.0975	2.34979	7.30692e-07
LOC_Os11g37520	BTBT3 - Bric-a-Brac, Tramtrack, Broad Complex BTB domain with tetratricopeptide repeats, expressed	51.3671	18.5873	2.76356	1.46653	2.20463e-07
LOC_Os11g37759	stripe rust resistance protein Yr10, putative, expressed	42.9692	16.354	2.62744	1.39366	3.97837e-07
LOC_Os11g38910	pyruvate decarboxylase isozyme 1, putative, expressed	11.1308	3.06744	3.62869	1.85945	0.0101214
LOC_Os11g39220	acyl-coenzyme A oxidase, putative, expressed	55.3784	24.8945	2.22452	1.1535	6.66611e-07
LOC_Os11g44810	auxin-repressed protein, putative, expressed	1169.19	253.058	4.62026	2.20797	1.49613e-83
LOC_Os11g44950	glycosyl hydrolase family 3 protein, putative, expressed	40.6528	14.352	2.83254	1.5021	0.00442519
LOC_Os12g01400	OsCML26 - Calmodulin-related calcium sensor protein, expressed	15.9461	4.28359	3.72261	1.89632	0.0132985
LOC_Os12g01590	expressed protein	39.0265	10.7212	3.64012	1.86399	1.11568e-09
LOC_Os12g01760	F-box/LRR domain containing protein, putative, expressed	30.6303	13.0526	2.34668	1.23062	0.000345269
LOC_Os12g02200	CAMK_KIN1/SNF1/Nim1_like.6 - CAMK includes calcium/calmodulin depedent protein kinases, expressed	74.0818	34.2855	2.16073	1.11152	0.00402839
LOC_Os12g02870	GRAS family transcription factor domain containing protein, expressed	16.9036	5.92346	2.85367	1.51282	0.00396802
LOC_Os12g03370	harpin-induced protein 1 domain containing protein, expressed	27.5435	13.4542	2.0472	1.03365	0.00713435
LOC_Os12g04360	calmodulin-like protein 1, putative, expressed	65.8418	18.1276	3.63212	1.86081	0.000222237
LOC_Os12g04480	cytochrome P450, putative, expressed	32.4343	8.88412	3.65082	1.86822	0.00158389
LOC_Os12g05260	phytosulfokines precursor, putative, expressed	30.4832	11.9392	2.5532	1.35231	0.0139127
LOC_Os12g06160	DUF623 domain containing protein, expressed	12.7871	1.4925	8.5676	3.09889	2.71514e-05
LOC_Os12g07360	expressed protein	5.47456	0.613279	8.92669	3.15813	0.025445
LOC_Os12g08920	peroxidase precursor, putative, expressed	18.7266	5.96503	3.1394	1.65049	0.00361724
LOC_Os12g10750	ARGOS, putative, expressed	20.7055	6.9248	2.99005	1.58017	0.000453843
LOC_Os12g13100	WW domain containing protein, expressed	200.936	92.9109	2.16267	1.11281	0.00438343
LOC_Os12g13120	histidine triad family protein, putative, expressed	7.83283	1.76615	4.43497	2.14892	0.027151
LOC_Os12g15400	CXE carboxylesterase, putative, expressed	16.9682	7.23301	2.34594	1.23017	0.0242994
LOC_Os12g27335	expressed protein	24.581	11.7246	2.09654	1.06801	0.019787
LOC_Os12g28015	expressed protein	65.7206	25.5774	2.56948	1.36148	0.030055
LOC_Os12g28250	disease resistance protein RPM1, putative, expressed	9.38442	2.76202	3.39767	1.76455	0.0360813
LOC_Os12g29330	no apical meristem protein, putative, expressed	28.3619	12.8491	2.2073	1.14228	0.00184699
LOC_Os12g31880	translation initiation factor, putative, expressed	31.0144	12.6405	2.45357	1.29488	0.00014137
LOC_Os12g32630	OsFBX448 - F-box domain containing protein, expressed	32.3166	10.1083	3.19704	1.67674	6.20222e-07
LOC_Os12g36110	calmodulin binding protein, putative, expressed	19.8467	1.19172	16.6537	4.05777	0.000409418
LOC_Os12g38460	RNA recognition motif family protein, expressed	24.4927	6.75344	3.6267	1.85866	5.49855e-06
LOC_Os12g38620	bromodomain associated family protein, expressed	38.4989	16.8812	2.28058	1.1894	5.37315e-05
LOC_Os12g39630	CAMK_CAMK_like.49 - CAMK includes calcium/calmodulin depedent protein kinases, expressed	69.2455	26.431	2.61986	1.38949	1.43696e-11
LOC_Os12g39970	expressed protein	46.3458	22.7772	2.03475	1.02485	9.41988e-05
LOC_Os12g41430	expressed protein	46.8401	23.2374	2.01572	1.0113	0.000105448
LOC_Os12g42190	transposon protein, putative, unclassified, expressed	48.274	6.58036	7.33607	2.87501	1.68303e-19
LOC_Os12g42300	potasium efflux antiporter protein, putative, expressed	16.9877	7.02779	2.41722	1.27335	0.0182862
LOC_Os12g43600	RNA recognition motif containing protein, expressed	1018.84	440.698	2.31189	1.20907	1.59955e-18

## Sheet: Downregulated in CS (ERY)
LOCUS ID	Putative Function	RPKM (CS)	RPKM (CO)	FC (CS/CO)	log2FC	FDR
LOC_Os01g08300	expressed protein	30.605	71.061	0.430686	-1.21529	0.000608915
LOC_Os01g08560	DnaK family protein, putative, expressed	97.6114	199.459	0.489381	-1.03097	0
LOC_Os01g08800	cytochrome P450, putative, expressed	612.507	1427.44	0.429095	-1.22063	0.000158467
LOC_Os01g08860	hsp20/alpha crystallin family protein, putative, expressed	11.3651	23.7753	0.47802	-1.06486	0.01316
LOC_Os01g08870	expressed protein	9.92918	36.8884	0.269168	-1.89342	4.85407e-08
LOC_Os01g10530	expressed protein	16.1657	34.6169	0.466987	-1.09854	0.000569304
LOC_Os01g11340	cytochrome P450, putative, expressed	3.21772	10.3967	0.309495	-1.69201	0.0289485
LOC_Os01g12640	expressed protein	7.8337	27.7588	0.282206	-1.82518	1.20994e-06
LOC_Os01g17170	magnesium-protoporphyrin IX monomethyl ester cyclase,chloroplast precursor, putative, expressed	8.32429	41.7055	0.199597	-2.32484	0.0495307
LOC_Os01g19020	peroxidase precursor, putative, expressed	9.41316	25.5467	0.368468	-1.44039	0.000207932
LOC_Os01g19630	expressed protein	13.5734	29.0268	0.467617	-1.0966	0.00253996
LOC_Os01g20810	expressed protein	7.4297	19.6629	0.377853	-1.4041	0.00283882
LOC_Os01g21420	pre-mRNA-splicing factor SF2, putative, expressed	3.43527	18.0701	0.190107	-2.39511	9.385e-05
LOC_Os01g23910	expressed protein	4.96625	16.0417	0.309583	-1.6916	0.00184699
LOC_Os01g27360	glutathione S-transferase, putative, expressed	101.078	220.725	0.457934	-1.12679	0
LOC_Os01g36229	expressed protein	8.70146	20.1592	0.431636	-1.21211	0.0104956
LOC_Os01g37590	peptide transporter PTR2, putative, expressed	11.4894	34.5038	0.332988	-1.58646	1.15815e-06
LOC_Os01g38990	mitochondrial carrier protein, putative, expressed	21.8503	45.177	0.483659	-1.04794	8.41463e-05
LOC_Os01g41010	DUF581 domain containing protein, expressed	51.0753	137.528	0.37138	-1.42903	0
LOC_Os01g41180	THION19 - Plant thionin family protein precursor, putative, expressed	121.209	332.701	0.364318	-1.45673	0
LOC_Os01g41550	aspartic proteinase, putative, expressed	56.6384	194.942	0.29054	-1.78319	0
LOC_Os01g44220	glucose-1-phosphate adenylyltransferase large subunit, chloroplast precursor, putative, expressed	11.6388	23.6689	0.491732	-1.02406	0.0189929
LOC_Os01g47400	OsMan01 - Endo-Beta-Mannanase, expressed	55.8091	147.717	0.37781	-1.40427	0.00422262
LOC_Os01g50840	expressed protein	12.0727	25.4012	0.475282	-1.07315	0.0082088
LOC_Os01g53990	pectinesterase, putative, expressed	2.81166	11.2142	0.250723	-1.99583	0.0055169
LOC_Os01g54300	OsMan02 - Endo-Beta-Mannanase, expressed	26.1657	67.0227	0.390401	-1.35697	8.65531e-11
LOC_Os01g55000	expressed protein	43.1491	102.287	0.421845	-1.24522	7.5431e-06
LOC_Os01g56610	homocysteine S-methyltransferase protein, putative, expressed	31.5116	95.1919	0.331032	-1.59496	0
LOC_Os01g60940	expressed protein	13.0491	52.2138	0.249917	-2.00048	5.7512e-06
LOC_Os01g62290	DnaK family protein, putative, expressed	72.393	209.872	0.344939	-1.53559	1.79977e-11
LOC_Os01g62890	prenylated rab acceptor, putative, expressed	7.28651	21.1064	0.345228	-1.53438	0.000551869
LOC_Os01g63580	glycerol-3-phosphate acyltransferase, putative, expressed	342.116	869.071	0.393658	-1.34499	0
LOC_Os01g63900	WD domain, G-beta repeat domain containing protein, expressed	12.1126	29.5273	0.410218	-1.28554	0.000260342
LOC_Os01g64350	expressed protein	10.2862	24.8016	0.414737	-1.26973	0.00149454
LOC_Os01g65100	peptide transporter, putative, expressed	34.8761	84.8045	0.411253	-1.2819	3.44811e-05
LOC_Os01g65530	RNA recognition motif containing protein, putative, expressed	11.864	28.1158	0.421969	-1.24479	0.000648274
LOC_Os01g68870	leucine-rich repeat receptor protein kinase EXS precursor, putative, expressed	18.1368	37.2519	0.48687	-1.03839	0.000656306
LOC_Os01g70260	receptor-like protein kinase 2 precursor, putative, expressed	30.9208	73.8512	0.418691	-1.25604	3.05045e-08
LOC_Os01g70720	expressed protein	8.84238	22.9034	0.386073	-1.37306	0.0089556
LOC_Os01g70830	esterase PIR7A, putative, expressed	6.63569	18.2671	0.363258	-1.46093	0.0179233
LOC_Os01g70840	esterase, putative, expressed	4.02916	11.9476	0.337235	-1.56817	0.0240212
LOC_Os01g71810	glycosyl hydrolases family 17, putative, expressed	41.0401	93.6296	0.438324	-1.18993	2.07511e-05
LOC_Os02g01326	auxin-induced protein 5NG4, putative, expressed	241.362	652.669	0.369807	-1.43515	2.20836e-05
LOC_Os02g02524	canopy homolog 2 precursor, putative, expressed	17.2525	38.5631	0.447382	-1.16042	0.00169278
LOC_Os02g02970	expressed protein	6.20325	17.558	0.353301	-1.50103	0.00325698
LOC_Os02g03640	expressed protein (putative transposase)	11.5909	36.3733	0.318665	-1.64989	0.00101734
LOC_Os02g03790	expressed protein	209.948	443.587	0.473296	-1.07919	0.00181393
LOC_Os02g04630	sodium/calcium exchanger protein, putative, expressed	65.6244	252.756	0.259635	-1.94544	1.29494e-13
LOC_Os02g04650	activator of 90 kDa heat shock protein ATPase homolog, putative, expressed	6.72997	27.1939	0.247481	-2.01461	2.29636e-07
LOC_Os02g04730	cycloartenol synthase, putative, expressed	10.0501	22.918	0.438524	-1.18927	0.00559951
LOC_Os02g07480	transglycosylase SLT domain containing protein, expressed	37.9355	75.9879	0.499231	-1.00222	0.00509336
LOC_Os02g08220	expressed protein	87.7167	188.398	0.465592	-1.10286	0.0350693
LOC_Os02g08230	WAX2, putative, expressed	127.557	307.417	0.414932	-1.26905	0.000198764
LOC_Os02g09220	cytochrome P450, putative, expressed	24.215	63.5466	0.381059	-1.39191	1.28673e-10
LOC_Os02g09240	cytochrome P450 71D8, putative, expressed	5.81101	27.0725	0.214646	-2.21997	0.0161478
LOC_Os02g10390	chlorophyll A-B binding protein, putative, expressed	9.3602	19.8988	0.47039	-1.08807	0.0285857
LOC_Os02g11000	agenet domain containing protein, putative, expressed	6.36654	15.7048	0.405387	-1.30263	0.0231617
LOC_Os02g12490	expressed protein	8.03144	40.768	0.197003	-2.34371	2.46166e-13
LOC_Os02g15540	expressed protein	21.4628	49.0557	0.43752	-1.19258	0.0401828
LOC_Os02g17292	retrotransposon protein, putative, unclassified, expressed	9.15766	24.2564	0.377535	-1.40532	0.000487663
LOC_Os02g18840	phosphatidylinositol 3- and 4-kinase family protein, putative, expressed	24.9863	51.4925	0.485241	-1.04323	1.94136e-05
LOC_Os02g21550	flavonol synthase/flavanone 3-hydroxylase, putative, expressed	4.51972	22.4474	0.201347	-2.31224	4.07988e-07
LOC_Os02g21870	expressed protein	9.76777	20.851	0.468457	-1.09401	0.021438
LOC_Os02g22580	expressed protein	6.18917	20.1611	0.306985	-1.70376	0.000396762
LOC_Os02g22590	expressed protein	12.6301	29.8032	0.423785	-1.2386	0.000409418
LOC_Os02g23930	expressed protein	8.77541	20.1635	0.435212	-1.20021	0.011454
LOC_Os02g25449	expressed protein	2.91212	12.0169	0.242335	-2.04492	0.00273226
LOC_Os02g25650	expressed protein	2.13809	8.52188	0.250894	-1.99485	0.0275136
LOC_Os02g27594	expressed protein	32.5264	79.3307	0.410011	-1.28627	7.95609e-12
LOC_Os02g28465	expressed protein	5.43364	13.7118	0.396274	-1.33543	0.0376161
LOC_Os02g28980	peptidyl-prolyl isomerase, putative, expressed	21.2686	69.9888	0.303886	-1.7184	0
LOC_Os02g30200	PE-PGRS family protein, putative, expressed	272.415	721.937	0.377339	-1.40607	0.00476955
LOC_Os02g31890	ZOS2-08 - C2H2 zinc finger protein, expressed	2.02149	7.75638	0.260623	-1.93997	0.0493908
LOC_Os02g32450	expressed protein	6.11946	17.1205	0.357434	-1.48425	0.00656925
LOC_Os02g32520	ERD1 protein, chloroplast precursor, putative, expressed	29.8834	118.312	0.25258	-1.98519	0.00127927
LOC_Os02g35530	OsFBK8 - F-box domain and kelch repeat containing protein, expressed	2.39562	8.4529	0.283409	-1.81904	0.0482713
LOC_Os02g39390	expressed protein	51.8832	119.924	0.432636	-1.20877	4.504e-09
LOC_Os02g39640	expressed protein	11.9896	29.6231	0.404738	-1.30494	0.000200374
LOC_Os02g40800	expressed protein	13.9041	50.6014	0.274776	-1.86367	4.33052e-10
LOC_Os02g40900	RNA recognition motif containing protein, putative, expressed	11.7325	51.1864	0.229211	-2.12525	0.00215165
LOC_Os02g44108	expansin precursor, putative, expressed	1.89964	11.6752	0.162707	-2.61965	0.00329746
LOC_Os02g44550	NADP-dependent malic enzyme, putative, expressed	11.8502	27.3866	0.4327	-1.20856	0.00121985
LOC_Os02g49140	glycosyltransferase, putative, expressed	12.1067	44.8457	0.269964	-1.88916	0.000300535
LOC_Os02g51290	HVA22, putative, expressed	11.8492	24.6753	0.480206	-1.05827	0.011131
LOC_Os02g52190	helix-loop-helix DNA-binding protein, putative, expressed	3.34497	15.2141	0.219859	-2.18535	0.000171018
LOC_Os02g52270	heat shock protein DnaJ, putative, expressed	12.0884	29.1728	0.414372	-1.271	0.000345269
LOC_Os02g53490	cation efflux family protein, putative, expressed	12.9198	30.2109	0.427653	-1.22549	0.000418859
LOC_Os02g54540	SCP-like extracellular protein, expressed	4.22937	47.0358	0.0899182	-3.47524	0.018614
LOC_Os02g54930	expressed protein	5.26485	16.457	0.319915	-1.64424	0.00203717
LOC_Os02g56360	expressed protein	18.7648	43.2293	0.434075	-1.20398	9.8755e-06
LOC_Os02g56900	thioredoxin family protein, putative, expressed	69.0992	152.093	0.454321	-1.13822	3.54252e-09
LOC_Os02g57890	OsFBX72 - F-box domain containing protein, expressed	4.62108	12.647	0.36539	-1.45249	0.0310721
LOC_Os02g58170	transposon protein, putative, unclassified, expressed	21.713	44.1305	0.492018	-1.02322	0.00622165
LOC_Os03g04120	AMP-binding enzyme, putative, expressed	11.5959	51.6148	0.224661	-2.15418	4.58605e-10
LOC_Os03g05049	expressed protein	2.79896	11.069	0.252866	-1.98356	0.00632916
LOC_Os03g05220	expressed protein	15.1492	34.409	0.440267	-1.18355	0.000300492
LOC_Os03g07200	expressed protein	187.753	430.43	0.4362	-1.19694	9.49096e-07
LOC_Os03g07540	bHLH family protein, putative, expressed	1.1282	6.39347	0.176462	-2.50257	0.0328182
LOC_Os03g07994	expressed protein	8.13756	36.0285	0.225864	-2.14647	1.3065e-10
LOC_Os03g08284	expressed protein	9.70178	21.3114	0.45524	-1.1353	0.0137913
LOC_Os03g09230	LTPL69 - Protease inhibitor/seed storage/LTP family protein precursor, expressed	26.5196	58.384	0.454228	-1.13851	5.05246e-06
LOC_Os03g10320	expressed protein	127.298	304.446	0.41813	-1.25798	7.23969e-06
LOC_Os03g11520	expressed protein	25.7591	65.6094	0.392612	-1.34882	1.82694e-10
LOC_Os03g12670	expressed protein	445.651	921.653	0.483535	-1.04831	3.41869e-07
LOC_Os03g15320	glyoxal oxidase-related, putative, expressed	25.6557	121.486	0.211182	-2.24344	0
LOC_Os03g15890	RNA recognition motif containing protein, expressed	19.3092	95.4677	0.202259	-2.30572	1.57134e-06
LOC_Os03g15960	hsp20/alpha crystallin family protein, putative, expressed	28.8453	63.5864	0.453639	-1.14038	0.0148923
LOC_Os03g17500	expressed protein	10.8566	21.9484	0.494642	-1.01554	0.0301234
LOC_Os03g18140	expressed protein	28.5193	67.9191	0.419902	-1.25188	8.77829e-05
LOC_Os03g18200	heat shock protein DnaJ, putative, expressed	6.67127	18.8257	0.35437	-1.49667	0.00196464
LOC_Os03g18264	expressed protein	6.33507	35.465	0.178629	-2.48496	2.89351e-12
LOC_Os03g18870	heat shock protein DnaJ, putative, expressed	14.4029	50.2707	0.286508	-1.80335	5.09483e-12
LOC_Os03g21510	inactive receptor kinase At2g26730 precursor, putative, expressed	10.6411	27.1411	0.392065	-1.35084	0.0142068
LOC_Os03g22040	expressed protein	6.38054	17.8668	0.357117	-1.48553	0.00319685
LOC_Os03g25440	expressed protein	14.7254	40.4856	0.363719	-1.4591	0.000348275
LOC_Os03g25530	expressed protein	26.4006	77.7803	0.339426	-1.55883	0.0047093
LOC_Os03g25770	RNA recognition motif containing protein, putative, expressed	26.6356	58.9357	0.451943	-1.14579	2.84127e-07
LOC_Os03g27840	splicing factor, arginine/serine-rich 16, putative, expressed	32.8717	98.4975	0.333731	-1.58324	0
LOC_Os03g30240	expressed protein	3.43013	10.5463	0.325244	-1.62041	0.035576
LOC_Os03g30840	expressed protein	7.71054	18.0535	0.427095	-1.22737	0.0177599
LOC_Os03g31160	expressed protein	20.043	50.8791	0.393934	-1.34397	5.09417e-08
LOC_Os03g31706	expressed protein	10.3553	20.7958	0.497951	-1.00592	0.041659
LOC_Os03g35849	expressed protein	18.2675	39.5556	0.461817	-1.11461	0.000123159
LOC_Os03g38500	expressed protein	10.4624	24.9407	0.419493	-1.25328	0.00165958
LOC_Os03g39530	expressed protein	4.61462	13.2445	0.348416	-1.52112	0.0173332
LOC_Os03g39655	expressed protein	16.9182	46.8107	0.361417	-1.46827	0.000846285
LOC_Os03g41060	GASR2 - Gibberellin-regulated GASA/GAST/Snakin family protein precursor, putative, expressed	57.224	146.362	0.390977	-1.35485	0.000541179
LOC_Os03g41320	expressed protein	4.39356	12.1755	0.360853	-1.47052	0.0340905
LOC_Os03g45930	expressed protein	5.77365	17.8704	0.323084	-1.63002	0.0110343
LOC_Os03g53350	anthocyanin 3-O-beta-glucosyltransferase, putative, expressed	64.2706	168.492	0.381445	-1.39045	2.26864e-08
LOC_Os03g53400	transmembrane BAX inhibitor motif-containing protein, putative, expressed	6.43636	16.2133	0.396979	-1.33286	0.016165
LOC_Os03g54063	expressed protein	8.39671	18.1761	0.461964	-1.11415	0.0367154
LOC_Os03g58764	OsFBDUF18 - F-box and DUF domain containing protein, expressed	6.75368	16.0005	0.422092	-1.24437	0.0299265
LOC_Os03g60890	calmodulin binding protein, putative, expressed	3.22842	12.0096	0.268821	-1.89528	0.00535611
LOC_Os03g63060	P21-Rho-binding domain containing protein, putative, expressed	28.5104	62.1586	0.458672	-1.12446	1.87588e-07
LOC_Os03g63270	regulatory protein, putative, expressed	6.0034	14.9389	0.401863	-1.31522	0.0279215
LOC_Os04g01140	cytochrome P450 93A2, putative, expressed	11.4758	23.2727	0.493104	-1.02004	0.0443684
LOC_Os04g08764	avr9/Cf-9 rapidly elicited protein 137, putative, expressed	9.33499	37.1126	0.251531	-1.99119	1.27571e-08
LOC_Os04g24294	OsWAK35d - OsWAK short gene, expressed	8.69715	18.6342	0.466732	-1.09934	0.0360185
LOC_Os04g24414	expressed protein	22.5098	45.6905	0.492658	-1.02134	0.000116054
LOC_Os04g25784	expressed protein	8.27253	47.2295	0.175156	-2.51329	0
LOC_Os04g28420	peptidyl-prolyl isomerase, putative, expressed	6.19345	22.5685	0.274429	-1.86549	0.0151808
LOC_Os04g28805	expressed protein	2.88434	9.82678	0.293518	-1.76848	0.0287234
LOC_Os04g31070	acyl-desaturase, chloroplast precursor, putative, expressed	846.868	1747.28	0.484679	-1.0449	0
LOC_Os04g31971	expressed protein	8.66948	18.6056	0.465961	-1.10172	0.0357058
LOC_Os04g33110	expressed protein	13.9602	49.7679	0.280506	-1.8339	3.79263e-12
LOC_Os04g33390	prephenate dehydratase domain containing protein, expressed	21.9813	48.1179	0.456821	-1.1303	4.66095e-05
LOC_Os04g33880	HVA22, putative, expressed	8.55508	20.8868	0.409593	-1.28774	0.00464383
LOC_Os04g35534	expressed protein	5.36407	17.3368	0.309403	-1.69244	0.000979993
LOC_Os04g36570	expressed protein	27.2237	59.3867	0.458414	-1.12528	2.79097e-06
LOC_Os04g39030	peptide transporter PTR2, putative, expressed	15.0937	35.9373	0.420002	-1.25153	4.85818e-05
LOC_Os04g40440	expressed protein	12.1526	26.5648	0.457469	-1.12825	0.00379635
LOC_Os04g41000	expressed protein	4.87334	12.6853	0.384173	-1.38017	0.0427635
LOC_Os04g41700	expressed protein	22.5126	46.291	0.486327	-1.04	7.30052e-05
LOC_Os04g43310	expressed protein	2.74327	9.40266	0.291755	-1.77717	0.0342726
LOC_Os04g46140	transferase family protein, putative, expressed	46.7773	109.095	0.428776	-1.2217	0.00233869
LOC_Os04g47220	aquaporin protein, putative, expressed	335.419	751.71	0.446208	-1.16421	2.46204e-05
LOC_Os04g48750	3-oxo-5-alpha-steroid 4-dehydrogenase, putative, expressed	15.8564	34.2246	0.463302	-1.10997	0.000543684
LOC_Os04g49170	zinc finger, C3HC4 type domain containing protein, expressed	8.10852	26.2696	0.308665	-1.69588	0.0193285
LOC_Os04g49500	U-box domain-containing protein, putative, expressed	3.65536	13.2281	0.276332	-1.85553	0.00325537
LOC_Os04g49660	DUF581 domain containing protein, expressed	5.94068	44.733	0.132803	-2.91264	3.2271e-05
LOC_Os04g49890	multidrug resistance-associated protein, putative, expressed	15.0209	31.5199	0.476552	-1.0693	0.00182844
LOC_Os04g51070	helix-loop-helix DNA-binding domain containing protein, expressed	93.2864	193.183	0.48289	-1.05023	2.28174e-08
LOC_Os04g58080	polygalacturonase inhibitor 3 precursor, putative, expressed	3.63539	16.6525	0.218309	-2.19556	6.05261e-05
LOC_Os04g58860	harpin-induced protein 1 domain containing protein, expressed	56.5582	157.66	0.358734	-1.47901	8.70795e-06
LOC_Os04g59440	chlorophyll A-B binding protein, putative, expressed	50.4359	214.879	0.234718	-2.091	0.00257601
LOC_Os05g03174	glycosyltransferase family 43 protein, putative, expressed	16.9061	35.1071	0.481558	-1.05422	0.000908865
LOC_Os05g04340	CGMC_GSK.6 - CGMC includes CDA, MAPK, GSK3, and CLKC kinases, expressed	22.1539	48.8945	0.453096	-1.14211	5.53968e-06
LOC_Os05g05530	expressed protein	12.3531	27.1498	0.454997	-1.13607	0.00277074
LOC_Os05g07680	KIP1, putative, expressed	15.3509	32.7128	0.469263	-1.09153	0.016156
LOC_Os05g08850	cytochrome P450, putative, expressed	60.0817	204.839	0.293312	-1.76949	1.23687e-05
LOC_Os05g09550	Der1-like family domain containing protein, expressed	14.6384	31.2699	0.468131	-1.09502	0.00145451
LOC_Os05g11700	PPR repeat containing protein, expressed	2.21014	8.32536	0.265471	-1.91337	0.0390323
LOC_Os05g12300	expressed protein	7.93569	42.6195	0.186198	-2.42509	0
LOC_Os05g13580	OsCML18 - Calmodulin-related calcium sensor protein, expressed	334.247	820.718	0.407262	-1.29597	1.59527e-09
LOC_Os05g18650	expressed protein	15.0374	37.7895	0.397926	-1.32943	8.10649e-06
LOC_Os05g22880	expressed protein	8.97586	25.313	0.354595	-1.49576	0.000132311
LOC_Os05g22960	expressed protein	33.3178	74.2962	0.448445	-1.157	4.32184e-09
LOC_Os05g25650	expressed protein	10.8034	28.2173	0.382863	-1.3851	0.000260099
LOC_Os05g25974	expressed protein	12.6087	30.6873	0.410876	-1.28323	0.000181314
LOC_Os05g26840	permease domain containing protein, putative, expressed	25.0604	76.9819	0.325536	-1.61911	2.2265e-05
LOC_Os05g31744	expressed protein	6.1783	16.3145	0.378699	-1.40088	0.0102438
LOC_Os05g34914	expressed protein	21.4143	53.6482	0.399162	-1.32495	2.7683e-08
LOC_Os05g35980	expressed protein	9.26774	20.1344	0.460294	-1.11937	0.021304
LOC_Os05g36184	expressed protein	9.18976	20.874	0.440248	-1.18361	0.0106034
LOC_Os05g38530	DnaK family protein, putative, expressed	10.3224	43.3419	0.238163	-2.06998	2.81057e-12
LOC_Os05g39950	DUF623 domain containing protein, expressed	0.969536	10.0468	0.0965022	-3.37329	0.00881155
LOC_Os05g39990	expansin precursor, putative, expressed	90.8627	203.045	0.4475	-1.16004	5.6918e-10
LOC_Os05g41550	expressed protein	20.61	75.6985	0.272264	-1.87692	0.00100554
LOC_Os05g46954	expressed protein	12.8633	47.1773	0.27266	-1.87483	7.71949e-12
LOC_Os05g47700	LTPL152 - Protease inhibitor/seed storage/LTP family protein precursor, expressed	3.22467	16.8863	0.190963	-2.38863	0.000203565
LOC_Os05g47900	protein binding protein, putative, expressed	3.47329	10.9411	0.317455	-1.65538	0.0258898
LOC_Os05g48810	dnaJ domain containing protein, expressed	12.6719	39.9118	0.317497	-1.65519	1.90557e-08
LOC_Os05g49940	expressed protein	3.51756	13.5973	0.258695	-1.95068	0.00163119
LOC_Os05g51380	expressed protein	4.23773	13.3292	0.317928	-1.65323	0.00856292
LOC_Os06g04399	hypersensitive-induced reaction protein 4, putative, expressed	21.2725	66.8238	0.318337	-1.65137	0
LOC_Os06g05368	expressed protein	0.877298	8.1664	0.107428	-3.21856	0.0017597
LOC_Os06g05960	expressed protein	0.315762	5.70362	0.0553616	-4.17497	0.00731635
LOC_Os06g07100	RING-H2 finger protein, putative, expressed	3.91352	19.0343	0.205604	-2.28206	0.00247342
LOC_Os06g09130	glutamate receptor 2.8 precursor, putative, expressed	8.80256	19.3245	0.455514	-1.13443	0.0236469
LOC_Os06g09820	cupin superfamily protein, putative, expressed	1.89041	8.798	0.214868	-2.21848	0.0117372
LOC_Os06g11070	expressed protein	16.9886	42.7651	0.397253	-1.33187	1.51007e-06
LOC_Os06g12560	zinc finger, C3HC4 type, domain containing protein, expressed	7.56503	25.2394	0.299731	-1.73826	0.0371573
LOC_Os06g12649	expressed protein	5.49922	13.9356	0.394617	-1.34147	0.0338055
LOC_Os06g12960	expressed protein	0.71271	5.44776	0.130826	-2.93428	0.034864
LOC_Os06g14350	caleosin related protein, putative, expressed	438.803	1283.3	0.341933	-1.54821	0.00216761
LOC_Os06g14540	endoglucanase, putative, expressed	98.7885	250.212	0.39482	-1.34073	9.75386e-12
LOC_Os06g19630	steroid nuclear receptor, ligand-binding, putative, expressed	4.88261	13.2795	0.367679	-1.44348	0.025445
LOC_Os06g24404	GDSL-like lipase/acylhydrolase, putative, expressed	23.1058	46.3352	0.498666	-1.00385	0.000134512
LOC_Os06g24910	expressed protein	9.60071	26.2635	0.365553	-1.45185	0.000140042
LOC_Os06g36810	expressed protein	3.02037	15.2384	0.198208	-2.33491	0.00269465
LOC_Os06g37680	expressed protein	48.2806	307.726	0.156895	-2.67213	0.00196451
LOC_Os06g38960	expressed protein	44.047	89.439	0.492481	-1.02186	3.81307e-08
LOC_Os06g39470	transferase family protein, putative, expressed	16.953	35.5166	0.477325	-1.06695	0.000683154
LOC_Os06g41880	OsSub51 - Putative Subtilisin homologue, expressed	4.66915	17.2464	0.270731	-1.88507	0.000284682
LOC_Os06g42860	triacylglycerol lipase precursor, putative, expressed	800.91	1837.53	0.435861	-1.19806	4.03824e-07
LOC_Os06g43940	expressed protein	7.38211	16.8699	0.43759	-1.19235	0.0316728
LOC_Os06g43950	expressed protein	20.3911	50.5084	0.403717	-1.30858	1.21067e-07
LOC_Os06g43960	expressed protein	10.4865	26.6801	0.393047	-1.34723	0.0462835
LOC_Os06g46900	phosphosulfolactate synthase-related protein, putative, expressed	9.05741	27.9964	0.32352	-1.62807	9.55957e-06
LOC_Os06g48350	CPuORF14 - conserved peptide uORF-containing transcript, expressed	50.4178	174.338	0.289196	-1.78988	0
LOC_Os06g50530	expressed protein	3.88209	11.2552	0.344915	-1.53569	0.0370596
LOC_Os06g51260	MYB family transcription factor, putative, expressed	12.6061	34.8599	0.361621	-1.46745	0.000113362
LOC_Os07g01660	dirigent, putative, expressed	23.7705	61.3503	0.387455	-1.3679	0.00759669
LOC_Os07g02100	flavin-containing monooxygenase family protein, putative, expressed	15.2269	33.2406	0.458082	-1.12632	0.000576586
LOC_Os07g08140	heat stress transcription factor, putative, expressed	4.8011	13.5465	0.354416	-1.49649	0.0173627
LOC_Os07g16030	expressed protein	2.83394	13.4174	0.211215	-2.24322	0.000443022
LOC_Os07g18944	expressed protein	6.77466	15.7695	0.429605	-1.21892	0.0371573
LOC_Os07g23810	expressed protein	6.69471	19.7766	0.338516	-1.5627	0.000790154
LOC_Os07g23930	expressed protein	14.2351	32.4363	0.438864	-1.18816	0.000334494
LOC_Os07g24230	integral membrane transporter family protein, putative, expressed	47.4639	166.075	0.285799	-1.80693	0
LOC_Os07g26900	alpha-galactosidase precursor, putative, expressed	3.61234	12.0007	0.301011	-1.73211	0.0110927
LOC_Os07g27810	fiber protein Fb34, putative, expressed	38.5244	86.1418	0.447221	-1.16094	0.00244298
LOC_Os07g29750	glycosyl hydrolases family 16, putative, expressed	54.3635	135.827	0.400242	-1.32106	9.29365e-08
LOC_Os07g36150	formin-like protein 3 precursor, putative, expressed	13.1071	53.7032	0.244065	-2.03466	0.032398
LOC_Os07g39400	polyol transporter 5, putative, expressed	18.944	39.2562	0.482573	-1.05118	0.000338259
LOC_Os07g43070	expressed protein	59.3539	138.27	0.429259	-1.22008	0.0130053
LOC_Os07g43950	RNA recognition motif containing protein, putative, expressed	34.9064	87.6972	0.398033	-1.32904	7.15904e-08
LOC_Os07g46700	zinc finger, RING-type, putative, expressed	2.53748	8.76492	0.289504	-1.78835	0.0452644
LOC_Os07g47140	CCT/B-box zinc finger protein, putative, expressed	5.77584	13.9531	0.413947	-1.27248	0.0478775
LOC_Os07g49400	OsAPx2 - Cytosolic Ascorbate Peroxidase encoding gene 4,5,6,8, expressed	527.414	1074.74	0.490737	-1.02698	4.91749e-05
LOC_Os08g04420	tyrosine protein kinase domain containing protein, putative, expressed	12.5482	37.2725	0.336661	-1.57063	0.00216761
LOC_Os08g06110	MYB family transcription factor, putative, expressed	93.6718	192.827	0.48578	-1.04162	0
LOC_Os08g09230	starch synthase III, putative, expressed	11.6659	28.1582	0.414297	-1.27126	0.0104591
LOC_Os08g09690	nuclear transcription factor Y subunit, putative, expressed	2.87445	15.5386	0.184988	-2.4345	3.70278e-05
LOC_Os08g13469	expressed protein	3.81018	13.8546	0.275013	-1.86243	0.00218848
LOC_Os08g15444	expressed protein	6.29446	25.4344	0.247479	-2.01462	6.94673e-07
LOC_Os08g19470	expressed protein (Rbc25 subunit of RNApol3)	6.56027	19.6177	0.334406	-1.58033	0.000738692
LOC_Os08g20090	expressed protein	9.03523	20.0803	0.449956	-1.15215	0.0168289
LOC_Os08g21541	expressed protein	1.86517	9.62183	0.193847	-2.36701	0.00421924
LOC_Os08g23120	RNA recognition motif containing protein, putative, expressed	23.263	56.6335	0.410763	-1.28362	8.6673e-08
LOC_Os08g29615	expressed protein	3.61707	10.8488	0.333408	-1.58464	0.0359049
LOC_Os08g31030	HOTHEAD precursor, putative, expressed	16.0455	99.0842	0.161938	-2.62649	0
LOC_Os08g31630	uncharacterized glycosyl hydrolase Rv2006/MT2062, putative, expressed	3.23276	11.3154	0.285695	-1.80745	0.0113272
LOC_Os08g32160	oxidoreductase, 2OG-FeII oxygenase domain containing protein, putative, expressed	12.0336	28.2517	0.425944	-1.23126	0.00122475
LOC_Os08g32720	expressed protein	1.16151	7.60567	0.152716	-2.71108	0.00823879
LOC_Os08g33660	MYB family transcription factor, putative, expressed	6.69049	16.4144	0.4076	-1.29477	0.0191711
LOC_Os08g34984	DUF581 domain containing protein, expressed	11.3999	33.3847	0.34147	-1.55017	7.31649e-06
LOC_Os08g37070	expressed protein	374.501	1062.67	0.352414	-1.50466	1.09131e-11
LOC_Os08g39150	expressed protein	9.68018	30.4278	0.318136	-1.65229	2.2013e-06
LOC_Os08g39550	polygalacturonase inhibitor 2 precursor, putative, expressed	2.18187	9.7998	0.222645	-2.16719	0.00712925
LOC_Os08g41290	AIR12, putative, expressed	22.8358	73.9937	0.308618	-1.69611	0.000129211
LOC_Os08g43310	PE-PGRS FAMILY PROTEIN, putative, expressed	22.815	54.8751	0.415763	-1.26617	0.000277898
LOC_Os08g43334	HSF-type DNA-binding domain containing protein, expressed	0.547202	9.48729	0.0576774	-4.11585	0.000103734
LOC_Os08g44930	SNARE domain containing protein, putative, expressed	14.0103	37.2162	0.376457	-1.40944	0.00195036
LOC_Os09g04504	expressed protein	6.26745	42.1271	0.148775	-2.7488	0
LOC_Os09g04508	expressed protein	14.7734	40.3371	0.366248	-1.44911	4.44605e-07
LOC_Os09g09980	glucan endo-1,3-beta-glucosidase precursor, putative, expressed	3.51675	11.3372	0.310195	-1.68875	0.0185818
LOC_Os09g13410	plant protein of unknown function domain containing protein, expressed	2.06848	11.5648	0.17886	-2.4831	0.0480937
LOC_Os09g14019	expressed protein	12.7841	28.168	0.453851	-1.13971	0.00200692
LOC_Os09g15770	CPuORF13 - conserved peptide uORF-containing transcript, expressed	55.1002	236.836	0.232651	-2.10376	0
LOC_Os09g16280	hydroxyproline-rich glycoprotein family protein, putative, expressed	10.9919	25.7595	0.426711	-1.22867	0.00163536
LOC_Os09g24710	alpha/beta hydrolase fold, putative, expressed	11.961	24.6062	0.486095	-1.04069	0.0133068
LOC_Os09g25380	kinesin motor protein-related, putative, expressed	16.5236	37.2181	0.443966	-1.17148	0.000103268
LOC_Os09g26004	expressed protein	6.50434	21.3773	0.304264	-1.7166	0.000107734
LOC_Os09g26370	DUF581 domain containing protein, expressed	4.44207	34.5082	0.128725	-2.95764	0.000534839
LOC_Os09g27970	expressed protein	74.531	175.763	0.424042	-1.23772	0
LOC_Os09g28690	gibberellin receptor GID1L2, putative, expressed	65.5701	303.449	0.216083	-2.21034	6.9057e-09
LOC_Os09g30486	fasciclin domain containing protein, expressed	5.86831	16.0039	0.366679	-1.44741	0.00864681
LOC_Os09g31482	splicing factor U2AF, putative, expressed	20.3523	145.935	0.139461	-2.84206	0
LOC_Os09g32230	vignain precursor, putative, expressed	193.484	571.592	0.338501	-1.56277	9.53745e-10
LOC_Os09g32640	dehydrogenase, putative, expressed	25.4971	51.202	0.497971	-1.00587	0.00052197
LOC_Os09g32984	auxin responsive protein, putative, expressed	1.54256	8.64831	0.178366	-2.48709	0.00614386
LOC_Os09g32988	POEI18 - Pollen Ole e I allergen and extensin family protein precursor, expressed	3.7668	12.5933	0.299112	-1.74124	0.0237997
LOC_Os09g33520	expressed protein	17.6019	35.6273	0.494056	-1.01725	0.00129879
LOC_Os09g34320	expressed protein	11.8791	28.3433	0.419116	-1.25458	0.0189929
LOC_Os09g35790	HSF-type DNA-binding domain containing protein, expressed	1.76988	11.3741	0.155607	-2.68402	0.000372709
LOC_Os10g01530	helix-loop-helix DNA-binding domain containing protein, expressed	7.66451	19.5164	0.39272	-1.34843	0.00463272
LOC_Os10g05730	armadillo/beta-catenin repeat family protein, putative, expressed	47.4945	130.818	0.363059	-1.46172	0.01316
LOC_Os10g11889	expressed protein	3.79022	18.9302	0.200221	-2.32033	0.0328462
LOC_Os10g11980	transferase family protein, putative, expressed	13.6356	60.1917	0.226535	-2.14219	0
LOC_Os10g13694	expressed protein	10.8607	35.9705	0.301934	-1.7277	4.75089e-08
LOC_Os10g24050	ribosome inactivating protein, putative, expressed	4.05462	25.1049	0.161507	-2.63033	2.11541e-05
LOC_Os10g24094	expressed protein	10.704	37.0614	0.288819	-1.79176	1.01685e-08
LOC_Os10g28340	heat stress transcription factor, putative, expressed	5.79007	29.8171	0.194186	-2.36449	9.56595e-10
LOC_Os10g28570	expressed protein	4.61941	15.6176	0.295782	-1.75739	0.00155009
LOC_Os10g29400	transposon protein, putative, CACTA, En/Spm sub-class, expressed	5.0722	12.9708	0.391047	-1.35458	0.043725
LOC_Os10g33370	3-ketoacyl-CoA synthase precursor, putative, expressed	117.695	276.99	0.424909	-1.23477	5.82305e-09
LOC_Os10g35770	E2F-related protein, putative, expressed	63.1601	129.516	0.487661	-1.03605	6.28955e-08
LOC_Os10g37660	trehalase precursor, putative, expressed	64.3978	138.753	0.464118	-1.10744	0
LOC_Os10g40370	expressed protein	9.57477	25.9314	0.369234	-1.43739	0.000747821
LOC_Os10g41130	AP2 domain containing protein, expressed	6.81849	17.3527	0.392935	-1.34764	0.00997199
LOC_Os11g03720	expressed protein	6.079	16.5317	0.367717	-1.44333	0.00721783
LOC_Os11g04910	ankyrin repeat domain containing protein, expressed	7.73695	20.1791	0.383413	-1.38303	0.00276068
LOC_Os11g05140	expressed protein	8.03706	17.335	0.463632	-1.10895	0.0466586
LOC_Os11g05690	amino acid permease family protein, putative, expressed	10.0093	24.9319	0.401464	-1.31666	0.000904343
LOC_Os11g05780	DUF623 domain containing protein, expressed	3.70605	39.7025	0.0933457	-3.42127	0.00250414
LOC_Os11g09160	B3 DNA binding domain containing protein, expressed	9.19802	21.9407	0.419222	-1.25421	0.00435002
LOC_Os11g10600	expressed protein	11.7809	28.4166	0.414577	-1.27029	0.0158623
LOC_Os11g14290	expressed protein	9.3191	49.3401	0.188875	-2.4045	0.00106769
LOC_Os11g14730	expressed protein	16.8609	38.8211	0.434324	-1.20316	3.95971e-05
LOC_Os11g20020	expressed protein	6.57367	22.9228	0.286774	-1.80201	2.27358e-05
LOC_Os11g20310	expressed protein	34.7425	73.1458	0.474975	-1.07408	4.06382e-08
LOC_Os11g21804	expressed protein	11.844	50.477	0.234641	-2.09147	8.55097e-10
LOC_Os11g22396	expressed protein	8.78626	20.452	0.429605	-1.21892	0.00913717
LOC_Os11g29810	expressed protein	5.02068	13.4267	0.373932	-1.41915	0.0272699
LOC_Os11g30360	expressed protein	69.0025	150.332	0.459	-1.12343	2.60424e-11
LOC_Os11g31890	NLI interacting factor-like phosphatase, putative, expressed	11.9756	27.629	0.433444	-1.20608	0.00116468
LOC_Os11g34650	expressed protein	4.96029	14.6181	0.339324	-1.55926	0.00795739
LOC_Os11g35710	cycloartenol synthase, putative, expressed	17.3969	48.8106	0.356417	-1.48836	6.13017e-09
LOC_Os11g38050	phosphoesterase family protein, putative, expressed	4.94844	13.8261	0.357907	-1.48234	0.0166568
LOC_Os11g39209	expressed protein	8.71139	24.6639	0.353204	-1.50143	0.000163491
LOC_Os11g39300	expressed protein	4.80659	16.2658	0.295503	-1.75875	0.00109405
LOC_Os11g41410	expressed protein	7.69605	17.3353	0.443954	-1.17152	0.0316728
LOC_Os11g42160	F-box/LRR-repeat protein 3, putative, expressed	40.1959	97.6068	0.411814	-1.27993	0
LOC_Os11g43980	peroxidase precursor, putative, expressed	3.44289	11.9629	0.287797	-1.79688	0.00848624
LOC_Os11g45809	expressed protein	10.295	22.0588	0.466706	-1.09941	0.0150313
LOC_Os12g02570	expressed protein	14.0372	34.2557	0.409777	-1.28709	0.00893561
LOC_Os12g05440	cytochrome P450, putative, expressed	22.9937	50.2937	0.457189	-1.12914	0.0187346
LOC_Os12g06060	amino acid permease family protein, putative, expressed	48.6861	100.108	0.486337	-1.03997	0.00477845
LOC_Os12g06260	harpin-induced protein 1 domain containing protein, expressed	9.13946	26.6159	0.343384	-1.54211	4.69485e-05
LOC_Os12g07420	transmembrane protein 17, putative, expressed	4.51705	13.5114	0.334314	-1.58072	0.041659
LOC_Os12g07640	MYB family transcription factor, putative, expressed	2.0467	13.1607	0.155516	-2.68486	8.37724e-05
LOC_Os12g08020	expressed protein	20.2538	62.5574	0.323763	-1.62699	4.73577e-13
LOC_Os12g08025	expressed protein	24.8459	99.1377	0.25062	-1.99643	0
LOC_Os12g12690	transposon protein, putative, Pong sub-class, expressed	14.1354	29.567	0.47808	-1.06467	0.00316753
LOC_Os12g13290	expressed protein	41.0881	103.561	0.396754	-1.33369	1.29494e-13
LOC_Os12g16480	expressed protein	3.66832	13.1884	0.278147	-1.84608	0.00347782
LOC_Os12g16680	expressed protein	8.27076	17.6536	0.468502	-1.09387	0.0473896
LOC_Os12g20144	expressed protein	19.5621	45.0461	0.434268	-1.20334	5.63386e-06
LOC_Os12g23754	expressed protein	5.67152	14.1955	0.399531	-1.32362	0.0340082
LOC_Os12g34796	expressed protein	13.3595	27.2177	0.49084	-1.02667	0.00826503
LOC_Os12g37110	OsFBD16 - F-box and FBD domain containing protein, expressed	6.28448	15.1	0.416191	-1.26468	0.0350975
LOC_Os12g39640	MYB family transcription factor, putative, expressed	4.4284	12.6402	0.350342	-1.51316	0.0231617
LOC_Os12g42860	2-aminoethanethiol dioxygenase, putative, expressed	13.1936	42.4946	0.310477	-1.68744	4.91895e-07
LOC_Os12g43340	actin-depolymerizing factor, putative, expressed	11.1973	37.5411	0.298269	-1.74531	1.57984e-08

## Sheet: Upregulated in CS (S.AND)
LOCUS ID	Putative Function	RPKM (CS)	RPKM (CO)	FC (CS/CO)	log2FC	FDR
LOC_Os01g02180	expressed protein	114.214	48.4407	2.35782	1.23745	0.000421667
LOC_Os01g04020	AP2 domain containing protein, expressed	618.275	209.314	2.95381	1.56258	8.76471e-24
LOC_Os01g04280	calmodulin binding protein, putative, expressed	6.25909	0.489763	12.7798	3.6758	0.00563115
LOC_Os01g04920	glycosyl transferase, group 1 domain containing protein, expressed	127.601	40.961	3.11519	1.63932	0.0386342
LOC_Os01g08320	OsIAA1 - Auxin-responsive Aux/IAA gene family member, expressed	82.3151	36.8295	2.23503	1.1603	0.000787928
LOC_Os01g08700	GIGANTEA, putative, expressed	126.257	38.1663	3.30808	1.72599	9.9471e-30
LOC_Os01g09220	transposon protein, putative, CACTA, En/Spm sub-class, expressed	141.651	30.1922	4.69166	2.2301	2.81517e-06
LOC_Os01g09540	HAD superfamily phosphatase, putative, expressed	19.1766	8.32733	2.30285	1.20342	0.0134882
LOC_Os01g09620	zinc finger/CCCH transcription factor, putative, expressed	195.985	47.9206	4.08978	2.03202	0.000970988
LOC_Os01g09800	BTBA1 - Bric-a-Brac,Tramtrack, Broad Complex BTB domain with Ankyrin repeat region, expressed	20.3735	8.47029	2.4053	1.26621	0.00578592
LOC_Os01g13404	ATP binding protein, putative, expressed	21.8407	9.80386	2.22776	1.15559	0.0116417
LOC_Os01g15640	no apical meristem protein, putative, expressed	118.354	37.4163	3.16318	1.66137	5.65647e-08
LOC_Os01g15900	expressed protein	110.44	17.8851	6.17499	2.62644	8.18357e-33
LOC_Os01g20894	expressed protein	37.7557	11.7661	3.20885	1.68206	0.00137537
LOC_Os01g22600	mitochondrial carrier protein, putative, expressed	102.213	48.8926	2.09056	1.06389	6.21519e-06
LOC_Os01g28680	WD domain, G-beta repeat domain containing protein, expressed	64.6175	20.2411	3.19239	1.67464	2.07982e-11
LOC_Os01g28790	PRAS-rich protein, putative, expressed	74.521	25.9232	2.87468	1.5234	2.22573e-11
LOC_Os01g29150	cytochrome P450 72A1, putative, expressed	23.8264	6.00372	3.96861	1.98863	2.28696e-06
LOC_Os01g32840	expressed protein	12.1349	4.6354	2.61788	1.3884	0.0450224
LOC_Os01g34690	expressed protein	21.4199	10.1256	2.11541	1.08094	0.0183114
LOC_Os01g38530	ELF3 protein, putative, expressed	41.2491	18.216	2.26445	1.17916	2.42619e-05
LOC_Os01g38980	calmodulin-binding protein, putative, expressed	25.2039	6.376	3.95294	1.98293	0.000740885
LOC_Os01g40070	expressed protein	84.1409	32.9279	2.55531	1.3535	3.50447e-08
LOC_Os01g40630	uncharacterized protein PA4923, putative, expressed	24.8278	10.1039	2.45725	1.29704	0.00103067
LOC_Os01g40710	high light inducible protein, putative, expressed	11.3713	4.11095	2.76611	1.46786	0.042356
LOC_Os01g41710	chlorophyll A-B binding protein, putative, expressed	76.8079	31.6255	2.42867	1.28017	2.40001e-06
LOC_Os01g41900	Myb transcription factor, putative, expressed	90.5047	15.6984	5.76523	2.52738	6.29778e-16
LOC_Os01g42700	expressed protein	159.668	70.8345	2.25411	1.17256	2.51272e-21
LOC_Os01g43120	DEAD/DEAH box helicase, putative, expressed	28.778	14.0388	2.04989	1.03555	0.00464173
LOC_Os01g43380	glycosyltransferase family protein 1, putative, expressed	78.7279	25.7943	3.05214	1.60982	2.84175e-16
LOC_Os01g44050	siroheme synthase, putative, expressed	26.0445	12.9973	2.00384	1.00277	0.0121293
LOC_Os01g45110	anthocyanin 3-O-beta-glucosyltransferase, putative, expressed	19.725	2.91817	6.75936	2.75689	1.72689e-07
LOC_Os01g45250	DUF1645 domain containing protein, putative, expressed	108.417	27.4611	3.94803	1.98113	3.02793e-16
LOC_Os01g46570	CTP synthase, putative, expressed	242.335	52.4615	4.6193	2.20767	3.88341e-10
LOC_Os01g47570	expressed protein	13.5527	4.79377	2.82715	1.49935	0.0153377
LOC_Os01g47760	OsGrx_I1 - glutaredoxin subgroup III, expressed	183.43	56.2385	3.26165	1.7056	0.0115588
LOC_Os01g48220	protein of unknown function DUF1421 domain containing protein, expressed	30.3986	12.284	2.47466	1.30723	0.000136628
LOC_Os01g49310	expressed protein	16.5773	2.02741	8.17657	3.0315	7.96731e-07
LOC_Os01g49470	E3 ubiquitin ligase, putative, expressed	66.6708	30.0066	2.22187	1.15177	6.43186e-06
LOC_Os01g50610	SAM dependent carboxyl methyltransferase, putative, expressed	17.0338	5.64683	3.01652	1.59288	0.00200099
LOC_Os01g51670	expressed protein	18.5567	2.19014	8.47282	3.08284	9.92392e-05
LOC_Os01g52230	phosphoethanolamine/phosphocholine phosphatase, putative, expressed	418.469	9.66741	43.2865	5.43585	0.000121739
LOC_Os01g53220	HSF-type DNA-binding domain containing protein, expressed	23.572	6.36343	3.70429	1.8892	9.16688e-05
LOC_Os01g53660	transposon protein, putative, unclassified, expressed	22.0232	10.5319	2.0911	1.06426	0.0180532
LOC_Os01g53730	expressed protein	17.7067	6.46915	2.7371	1.45265	0.00751451
LOC_Os01g53820	expressed protein	23.0209	4.60236	5.00197	2.3225	0.00126704
LOC_Os01g53880	OsIAA6 - Auxin-responsive Aux/IAA gene family member, expressed	37.5337	15.6817	2.39347	1.2591	2.25677e-05
LOC_Os01g54190	expressed protein	56.5472	18.0161	3.1387	1.65017	4.10343e-12
LOC_Os01g54340	plant-specific domain TIGR01615 family protein, expressed	48.1506	14.2206	3.38597	1.75957	0.000975895
LOC_Os01g54400	VQ domain containing protein, putative, expressed	31.2897	15.5653	2.01023	1.00736	0.0100303
LOC_Os01g54560	trehalose synthase, putative, expressed	108.296	43.1158	2.51176	1.3287	2.57438e-17
LOC_Os01g54700	retrotransposon protein, putative, unclassified, expressed	21.9805	7.22313	3.04307	1.60553	0.000186293
LOC_Os01g56200	BTBA2 - Bric-a-Brac,Tramtrack, Broad Complex BTB domain with Ankyrin repeat region, expressed	93.4056	43.513	2.14661	1.10206	1.41593e-09
LOC_Os01g58130	expressed protein	41.4921	3.76469	11.0214	3.46223	1.60541e-19
LOC_Os01g58420	AP2 domain containing protein, expressed	248.732	63.2344	3.9335	1.97581	4.39554e-63
LOC_Os01g58550	methyladenine glycosylase, putative, expressed	127.811	56.0975	2.27837	1.188	4.55563e-15
LOC_Os01g59910	OsFBX29 - F-box domain containing protein, expressed	19.4827	9.30338	2.09415	1.06637	0.033029
LOC_Os01g61620	protein kinase family protein, putative, expressed	16.0989	7.12053	2.26091	1.17691	0.0388938
LOC_Os01g61990	ankyrin repeat-containing protein, putative, expressed	53.9771	5.40673	9.98331	3.31952	7.32879e-25
LOC_Os01g62460	ZOS1-16 - C2H2 zinc finger protein, expressed	88.4569	27.5719	3.20823	1.68178	1.01399e-14
LOC_Os01g62920	homeodomain protein, putative, expressed	36.5736	16.4966	2.21704	1.14864	0.000153312
LOC_Os01g63060	phosphatidic acid phosphatase-related, putative, expressed	56.5561	27.7319	2.03939	1.02814	0.00098559
LOC_Os01g65410	serine hydroxymethyltransferase, mitochondrial precursor, putative, expressed	81.3538	37.1107	2.19219	1.13238	5.51341e-10
LOC_Os01g65860	ANTH domain containing protein, expressed	13.3761	2.59455	5.15547	2.3661	0.0002379
LOC_Os01g66120	No apical meristem protein, putative, expressed	396.017	71.2081	5.56141	2.47545	1.2867e-09
LOC_Os01g66190	expressed protein	61.178	25.6725	2.38302	1.25279	9.81786e-09
LOC_Os01g66350	DUF647 domain containing protein, putative, expressed	307.678	148.367	2.07376	1.05225	0.000194537
LOC_Os01g67810	transposon protein, putative, unclassified, expressed	5.9059	0.711136	8.30489	3.05396	0.0176433
LOC_Os01g67820	exo70 exocyst complex subunit domain containing protein, expressed	6.46681	1.08886	5.93906	2.57023	0.0242333
LOC_Os01g68020	BTBZ2 - Bric-a-Brac, Tramtrack, and Broad Complex BTB domain with TAZ zinc finger and Calmodulin-binding domains, expressed	10.9266	2.21053	4.94297	2.30538	0.00182587
LOC_Os01g68310	sas10/Utp3 family protein, expressed	74.2692	30.5133	2.43399	1.28333	4.56766e-11
LOC_Os01g69840	expressed protein	18.5239	3.45625	5.35953	2.42211	0.000968529
LOC_Os01g70410	protein kinase, putative, expressed	18.8117	6.64686	2.83016	1.50089	0.00175078
LOC_Os01g70470	expressed protein	214.34	106.54	2.01182	1.0085	1.34519e-22
LOC_Os01g70580	thiamin pyrophosphokinase 1, putative, expressed	28.78	10.2211	2.81574	1.49351	2.7451e-05
LOC_Os01g70740	expressed protein	71.6588	33.2103	2.15773	1.10951	1.73286e-08
LOC_Os01g70790	SRC2 protein, putative, expressed	52.951	24.9711	2.12049	1.0844	0.000248467
LOC_Os01g72080	calmodulin-like protein 1, putative, expressed	196.948	67.938	2.89893	1.53552	9.28299e-16
LOC_Os01g72420	C2 domain containing protein, putative, expressed	34.5167	11.6439	2.96435	1.56772	0.0179665
LOC_Os01g72530	OsCML31 - Calmodulin-related calcium sensor protein, expressed	41.8583	9.92665	4.21676	2.07613	2.24331e-07
LOC_Os01g74010	cyclase/dehydrase family protein, expressed	23.4342	10.5556	2.22006	1.1506	0.00603281
LOC_Os01g74020	MYB family transcription factor, putative, expressed	18.2173	3.22263	5.65295	2.499	2.81517e-06
LOC_Os02g01765	expressed protein	9.06582	2.70825	3.34748	1.74307	0.0442236
LOC_Os02g01880	U5 small nuclear ribonucleoprotein 200 kDa helicase, putative, expressed	26.1652	11.3669	2.30189	1.20282	0.0017051
LOC_Os02g02400	catalase isozyme A, putative, expressed	24.7624	4.65256	5.32231	2.41205	0.000523301
LOC_Os02g02770	PPR repeat domain containing protein, putative, expressed	13.9145	5.59606	2.48648	1.31411	0.0352841
LOC_Os02g02910	expressed protein	61.4201	26.8633	2.2864	1.19308	0.000547716
LOC_Os02g03040	RNA recognition motif containing protein, expressed	145.417	35.4081	4.10688	2.03804	8.32768e-25
LOC_Os02g03410	CAMK_CAMK_like.12 - CAMK includes calcium/calmodulin depedent protein kinases, expressed	65.7353	18.9006	3.47796	1.79824	5.94667e-15
LOC_Os02g06480	SCO1 protein homolog, mitochondrial precursor, putative, expressed	20.1693	8.49282	2.37487	1.24785	0.00703515
LOC_Os02g06910	auxin response factor 6, putative, expressed	27.5893	11.228	2.45719	1.29701	0.0004049
LOC_Os02g10780	SPX domain containing protein, putative, expressed	277.486	25.0006	11.0992	3.47238	1.17498e-16
LOC_Os02g10860	bZIP transcription factor domain containing protein, expressed	28.1019	12.715	2.21014	1.14414	0.00178289
LOC_Os02g11020	cytochrome P450 72A1, putative, expressed	18.1843	8.44637	2.15291	1.10629	0.0347607
LOC_Os02g13300	mitochondrial carrier protein, putative, expressed	29.7561	13.9389	2.13475	1.09407	0.00197521
LOC_Os02g13800	HSF-type DNA-binding domain containing protein, expressed	46.4844	8.13477	5.71428	2.51457	0.0221793
LOC_Os02g14910	bZIP transcription factor family protein, putative, expressed	9.7514	1.89113	5.15639	2.36636	0.00339337
LOC_Os02g15980	expressed protein	32.3472	15.4869	2.08868	1.06259	0.00146605
LOC_Os02g22020	MYB family transcription factor, putative, expressed	37.0762	1.29115	28.7156	4.84376	3.3001e-05
LOC_Os02g28170	transferase family protein, putative, expressed	66.5758	22.7818	2.92232	1.54711	0.00934104
LOC_Os02g31030	glycerophosphoryl diester phosphodiesterase family protein, putative, expressed	76.0906	4.76593	15.9655	3.99689	2.97617e-12
LOC_Os02g32590	HSF-type DNA-binding domain containing protein, expressed	14.7809	3.68887	4.00688	2.00248	0.000558354
LOC_Os02g33430	E2F family transcription factor protein, putative, expressed	29.3348	12.3353	2.37813	1.24983	0.000384575
LOC_Os02g35329	RING-H2 finger protein ATL3F, putative, expressed	7.76328	0.364645	21.29	4.4121	0.0165819
LOC_Os02g35830	extracellular ligand-gated ion channel, putative, expressed	18.4419	8.17394	2.25618	1.17388	0.0231322
LOC_Os02g35860	expressed protein	123.462	38.8597	3.17712	1.66772	5.11787e-06
LOC_Os02g36340	riboflavin biosynthesis protein ribAB, chloroplast precursor, putative, expressed	142.021	42.6734	3.32808	1.73469	4.9955e-20
LOC_Os02g36530	expressed protein	32.8083	9.2671	3.5403	1.82387	0.032378
LOC_Os02g37320	heavy metal associated domain containing protein, expressed	7.27931	1.72023	4.2316	2.0812	0.0407719
LOC_Os02g37330	heavy metal associated domain containing protein, expressed	11.5001	4.26327	2.69748	1.43161	0.0468838
LOC_Os02g39010	cyclin-dependent kinase G-1, putative, expressed	154.996	66.832	2.31919	1.21362	1.57658e-08
LOC_Os02g39340	glycine-rich protein, putative, expressed	46.3859	17.9173	2.58889	1.37233	9.9199e-05
LOC_Os02g40510	response regulator receiver domain containing protein, expressed	48.1879	22.1162	2.17885	1.12357	8.77941e-06
LOC_Os02g41580	CAMK_CAMK_like.14 - CAMK includes calcium/calmodulin depedent protein kinases, expressed	710.723	155.692	4.56494	2.19059	7.11773e-14
LOC_Os02g41680	phenylalanine ammonia-lyase, putative, expressed	10.3909	2.12095	4.89916	2.29253	0.00276024
LOC_Os02g44230	CPuORF22 - conserved peptide uORF-containing transcript, expressed	189.225	67.8053	2.79071	1.48063	0.00203506
LOC_Os02g44710	expressed protein	30.3232	12.7792	2.37286	1.24662	0.0120094
LOC_Os02g44820	rho-GTPase-activating protein-related, putative, expressed	194.474	41.8408	4.64796	2.2166	1.11312e-32
LOC_Os02g44880	expressed protein	22.5919	7.27896	3.10373	1.634	0.000109002
LOC_Os02g44980	transmembrane amino acid transporter protein, putative, expressed	193.415	48.7291	3.96918	1.98884	0.000230954
LOC_Os02g45160	aluminum-activated malate transporter, putative, expressed	30.6189	0.451677	67.7895	6.08299	4.11547e-18
LOC_Os02g45710	zinc finger, C3HC4 type domain containing protein, expressed	47.3666	20.1599	2.34954	1.23238	0.00620083
LOC_Os02g45930	expressed protein	116.392	48.1296	2.4183	1.27399	2.04106e-08
LOC_Os02g46030	MYB family transcription factor, putative, expressed	83.6123	33.3049	2.51051	1.32798	0.000203971
LOC_Os02g46090	CAMK_CAMK_like.15 - CAMK includes calcium/calmodulin depedent protein kinases, expressed	27.1897	7.0682	3.84676	1.94364	4.37309e-07
LOC_Os02g47280	growth-regulating factor, putative, expressed	18.0023	3.77023	4.77487	2.25546	1.43188e-05
LOC_Os02g47470	cytochrome P450, putative, expressed	62.884	12.6761	4.96083	2.31058	5.14125e-15
LOC_Os02g48790	AML1, putative, expressed	65.9025	28.0754	2.34734	1.23103	3.48068e-09
LOC_Os02g48810	PHD-finger family protein, expressed	46.5361	23.0459	2.01928	1.01384	9.75981e-05
LOC_Os02g49230	CCT/B-box zinc finger protein, putative, expressed	59.5902	27.8848	2.13701	1.0956	4.135e-06
LOC_Os02g49326	SET domain-containing protein, putative, expressed	15.4288	6.10061	2.52906	1.3386	0.0183468
LOC_Os02g50570	retrotransposon protein, putative, unclassified, expressed	26.3747	12.6902	2.07835	1.05544	0.0121855
LOC_Os02g51414	expressed protein	33.9902	13.2352	2.56816	1.36074	1.83336e-05
LOC_Os02g51970	phosphate-induced protein 1 conserved region domain containing protein, expressed	183.605	35.6759	5.14648	2.36358	9.36935e-08
LOC_Os02g52000	phosphate-induced protein 1 conserved region domain containing protein, expressed	7.32847	0.199884	36.6637	5.19628	0.0029053
LOC_Os02g52040	phosphate-induced protein 1 conserved region domain containing protein, expressed	181.656	55.3922	3.27945	1.71345	3.65464e-09
LOC_Os02g52210	zinc finger, C3HC4 type domain containing protein, expressed	7.62642	1.49535	5.10011	2.35053	0.0166575
LOC_Os02g52930	integral membrane protein DUF6 containing protein, expressed	475.661	103.588	4.59184	2.19907	0.00965672
LOC_Os02g53040	STE_MEKK_ste11_MAP3K.11 - STE kinases include homologs to sterile 7, sterile 11 and sterile 20 from yeast, expressed	22.7486	7.87632	2.88822	1.53018	0.00386316
LOC_Os02g53140	COP1, putative, expressed	58.7598	26.5792	2.21074	1.14453	2.75899e-07
LOC_Os02g53400	thioredoxin, putative, expressed	28.8204	6.82392	4.22344	2.07842	1.91022e-06
LOC_Os02g54600	STE_MEK_ste7_MAP2K.5 - STE kinases include homologs to sterile 7, sterile 11 and sterile 20 from yeast, expressed	79.5352	35.4803	2.24167	1.16458	0.0119891
LOC_Os02g54820	trehalose-6-phosphate synthase, putative, expressed	133.165	56.4608	2.35854	1.23789	0.00107771
LOC_Os02g54860	ankyrin repeat-rich protein, putative, expressed	68.3797	30.9427	2.20988	1.14397	5.02749e-07
LOC_Os02g55430	alginate regulatory protein AlgP, putative, expressed	407.009	172.504	2.35941	1.23843	2.32952e-09
LOC_Os02g55910	monogalactosyldiacylglycerol synthase, putative, expressed	44.7268	17.9101	2.4973	1.32037	6.91762e-07
LOC_Os02g56120	OsIAA9 - Auxin-responsive Aux/IAA gene family member, expressed	21.5276	1.95463	11.0137	3.46123	1.3882e-05
LOC_Os02g57060	OsCttP2 - Putative C-terminal processing peptidase homologue, expressed	18.1582	6.08467	2.98426	1.57737	0.0013359
LOC_Os02g57250	OsIAA10 - Auxin-responsive Aux/IAA gene family member, expressed	252.649	97.4	2.59393	1.37514	1.17151e-05
LOC_Os02g57530	ethylene receptor, putative, expressed	10.5707	2.63242	4.01559	2.00561	0.00689008
LOC_Os03g01550	expressed protein	35.3947	15.6937	2.25534	1.17335	0.000153105
LOC_Os03g01740	expressed protein	112.637	43.4546	2.59206	1.3741	5.65343e-14
LOC_Os03g03034	flavonol synthase/flavanone 3-hydroxylase, putative, expressed	37.4719	15.8896	2.35827	1.23773	3.18782e-05
LOC_Os03g03150	WD repeat-containing protein, putative, expressed	61.103	29.5003	2.07127	1.05051	1.32306e-06
LOC_Os03g04070	no apical meristem protein, putative, expressed	6.73243	1.15528	5.82751	2.54288	0.0207542
LOC_Os03g04270	OsFBL10 - F-box domain and LRR containing protein, expressed	60.666	27.8912	2.1751	1.12108	3.20919e-05
LOC_Os03g04690	expressed protein	66.9829	26.54	2.52385	1.33563	5.81662e-07
LOC_Os03g05750	heavy-metal-associated domain-containing protein, putative, expressed	90.1202	45.0514	2.00039	1.00028	0.000472581
LOC_Os03g05910	expressed protein	11.771	4.19135	2.8084	1.48975	0.033029
LOC_Os03g07360	expressed protein	47.9924	14.7686	3.24963	1.70027	1.20969e-10
LOC_Os03g07790	zinc finger, C3HC4 type domain containing protein, expressed	54.5225	15.5194	3.51319	1.81278	5.73077e-07
LOC_Os03g08580	expressed protein	111.826	33.9671	3.2922	1.71905	1.25618e-17
LOC_Os03g08610	leucine-rich repeat family protein, putative, expressed	16.1905	7.11283	2.27624	1.18665	0.0357857
LOC_Os03g08850	AUXIN SIGNALING F-BOX 2, putative, expressed	27.7601	9.3541	2.9677	1.56934	1.81962e-05
LOC_Os03g08860	GRAM domain containing protein, expressed	42.1729	18.0653	2.33447	1.2231	9.00437e-06
LOC_Os03g08940	expressed protein	38.5475	13.2674	2.90542	1.53875	2.09652e-07
LOC_Os03g09120	expressed protein	52.48	25.187	2.08361	1.05909	9.74947e-06
LOC_Os03g10260	expressed protein	70.9686	22.1767	3.20014	1.67814	1.01428e-15
LOC_Os03g11980	beta-hexosaminidase precursor, putative, expressed	47.8948	16.8464	2.84302	1.50743	0.00014334
LOC_Os03g12820	ATP8, putative, expressed	63.384	22.7097	2.79106	1.48081	1.28171e-05
LOC_Os03g13010	U-box domain containing protein, expressed	123.964	59.0227	2.10028	1.07058	5.05165e-06
LOC_Os03g13460	microtubule associated protein, putative, expressed	59.8749	27.267	2.19587	1.13479	2.50551e-07
LOC_Os03g13640	expressed protein	24.7106	12.2701	2.01389	1.00998	0.0152747
LOC_Os03g13810	expressed protein	79.3585	37.5965	2.1108	1.07779	0.0158041
LOC_Os03g13840	senescence-associated protein, putative, expressed	77.0337	21.5589	3.57317	1.8372	0.00105125
LOC_Os03g14440	expressed protein	16.021	0.164837	97.1933	6.60279	0.00220294
LOC_Os03g15570	STE_MEKK_ste11_MAP3K.12 - STE kinases include homologs to sterile 7, sterile 11 and sterile 20 from yeast, expressed	44.2691	21.2681	2.08148	1.05761	8.05348e-05
LOC_Os03g15880	coronatine-insensitive protein, putative, expressed	79.1227	32.0491	2.4688	1.30381	3.99754e-12
LOC_Os03g16070	expressed protein	51.3979	23.8212	2.15765	1.10946	0.00062583
LOC_Os03g16460	expressed protein	33.9311	12.4517	2.72502	1.44627	5.96562e-06
LOC_Os03g17570	response regulator receiver domain containing protein, expressed	54.0413	17.6032	3.06997	1.61822	3.10967e-11
LOC_Os03g17880	expressed protein	62.592	20.8049	3.00852	1.58905	5.28866e-09
LOC_Os03g17890	expressed protein	216.766	47.6211	4.5519	2.18647	0.0196586
LOC_Os03g18150	protein phosphatase 2C, putative, expressed	154.611	60.6966	2.54728	1.34896	3.71367e-25
LOC_Os03g18820	glycosyltransferase, putative, expressed	65.5071	27.993	2.34012	1.22658	4.39186e-05
LOC_Os03g19540	expressed protein	41.8233	16.2289	2.57709	1.36574	0.000910395
LOC_Os03g20380	CAMK_KIN1/SNF1/Nim1_like.2 - CAMK includes calcium/calmodulin depedent protein kinases, expressed	66.6315	27.914	2.38702	1.25521	0.00333753
LOC_Os03g21140	RNA-binding zinc finger protein, putative, expressed	48.1209	23.905	2.01301	1.00935	7.3156e-05
LOC_Os03g22270	auxin-repressed protein, putative, expressed	176.029	70.8064	2.48606	1.31386	0.0078761
LOC_Os03g22770	CCT/B-box zinc finger protein, putative, expressed	49.6426	14.5382	3.41463	1.77173	3.54117e-11
LOC_Os03g22800	OsFBT5 - F-box and tubby domain containing protein, expressed	42.1839	17.667	2.38773	1.25564	5.18857e-06
LOC_Os03g23010	expressed protein	621.154	250.718	2.4775	1.30889	3.87983e-22
LOC_Os03g24940	proline-rich family protein, putative, expressed	46.4016	21.3035	2.17812	1.12308	1.43188e-05
LOC_Os03g25490	cytochrome P450 72A1, putative, expressed	132.525	30.1858	4.39031	2.13432	0.0014846
LOC_Os03g27080	calmodulin-binding transcription activator 2, putative, expressed	78.766	22.4321	3.51131	1.81201	1.82114e-19
LOC_Os03g27760	nodulation protein-related, putative, expressed	26.5254	12.9352	2.05064	1.03607	0.00951601
LOC_Os03g29250	SPX domain-containing protein, putative, expressed	6.98479	0.544121	12.8368	3.68222	0.00352185
LOC_Os03g29540	ATP-dependent protease, putative, expressed	15.0984	6.1123	2.47017	1.30461	0.0249539
LOC_Os03g29760	nuclear transcription factor Y subunit, putative, expressed	34.1828	13.32	2.56628	1.35968	1.74362e-05
LOC_Os03g31310	circadian clock coupling factor-related, putative, expressed	31.3111	14.7594	2.12144	1.08504	0.00146061
LOC_Os03g36110	expressed protein	18.3107	6.57397	2.78534	1.47785	0.00253378
LOC_Os03g38540	folic acid binding protein, putative, expressed	354.08	139.439	2.53932	1.34444	2.04229e-05
LOC_Os03g38970	metal ion binding protein, putative, expressed	118.236	56.879	2.07874	1.05571	4.12185e-13
LOC_Os03g40540	cytochrome P450, putative, expressed	95.1644	27.5113	3.4591	1.7904	2.68409e-23
LOC_Os03g40930	expressed protein	41.8039	12.7155	3.28763	1.71705	2.32342e-09
LOC_Os03g43880	PLA IIIA/PLP7, putative, expressed	29.4736	3.47536	8.48074	3.08419	6.94396e-08
LOC_Os03g45410	TATA-binding protein, putative, expressed	108.761	44.2531	2.4577	1.29731	7.26775e-09
LOC_Os03g45870	expressed protein	30.3664	12.8115	2.37025	1.24504	0.0323428
LOC_Os03g46550	RGH1A, putative, expressed	13.8958	4.96106	2.80097	1.48593	0.0143227
LOC_Os03g48170	5-AMP-activated protein kinase-related, putative, expressed	25.8013	12.2354	2.10874	1.07638	0.00633869
LOC_Os03g49420	HEAT repeat family protein, putative, expressed	56.36	24.8529	2.26774	1.18125	2.43358e-07
LOC_Os03g49440	phosphatase, putative, expressed	140.505	58.4985	2.40185	1.26415	0.0329196
LOC_Os03g50280	GLTP domain containing protein, putative, expressed	20.5904	8.31538	2.47618	1.30812	0.00385066
LOC_Os03g51580	helix-loop-helix DNA-binding domain containing protein, expressed	81.0175	21.6326	3.74516	1.90503	2.12923e-21
LOC_Os03g51650	membrane protein, putative, expressed	137.645	41.7316	3.29833	1.72174	1.96741e-22
LOC_Os03g52230	dynamin-2B, putative, expressed	115.311	56.4345	2.04328	1.03088	1.1343e-06
LOC_Os03g52910	uncharacterized UPF0114 domain containing protein, expressed	13.8976	1.72467	8.05813	3.01044	1.12277e-05
LOC_Os03g53660	Myosin head domain containing protein, expressed	19.7014	8.35535	2.35794	1.23752	0.00888713
LOC_Os03g55040	UDP-glucoronosyl and UDP-glucosyl transferase domain containing protein, expressed	57.9085	23.2191	2.494	1.31846	6.19031e-09
LOC_Os03g55320	protein phosphatase 2C, putative, expressed	66.8929	31.0423	2.1549	1.10762	6.95088e-08
LOC_Os03g55430	expressed protein	58.1821	25.2953	2.30012	1.20171	0.0064188
LOC_Os03g55450	expressed protein	64.2539	29.5041	2.17779	1.12287	2.95032e-07
LOC_Os03g55470	expressed protein	39.3167	18.4226	2.13415	1.09366	0.000160327
LOC_Os03g55590	MYB family transcription factor, putative, expressed	54.8208	26.0344	2.10571	1.07431	3.93659e-06
LOC_Os03g55670	expressed protein	40.5688	15.4694	2.62252	1.39095	9.70087e-07
LOC_Os03g55776	expressed protein	157.193	18.4084	8.53918	3.0941	3.74588e-06
LOC_Os03g55970	uncharacterized protein ycf44, putative, expressed	30.1748	13.8807	2.17387	1.12026	0.0013149
LOC_Os03g57220	hydroxyacid oxidase 1, putative, expressed	28.7755	10.4628	2.75027	1.45957	0.00113909
LOC_Os03g57500	zinc finger, C3HC4 type domain containing protein, expressed	55.3005	26.5935	2.07948	1.05622	5.05279e-06
LOC_Os03g57840	peptidase M50, mammalian sterol-regulatory element binding protein, putative, expressed	20.5022	9.05815	2.26339	1.17849	0.011032
LOC_Os03g58100	pentatricopeptide, putative, expressed	16.5576	3.40517	4.86249	2.2817	3.47495e-05
LOC_Os03g58350	OsIAA14 - Auxin-responsive Aux/IAA gene family member, expressed	339.378	163.697	2.07321	1.05187	0.00302897
LOC_Os03g58790	ATPase, putative, expressed	71.9687	22.932	3.13835	1.65001	1.00103e-08
LOC_Os03g60080	NAC domain-containing protein 67, putative, expressed	276.335	80.7464	3.42225	1.77495	1.68466e-42
LOC_Os03g60560	ZOS3-21 - C2H2 zinc finger protein, expressed	59.9415	13.1922	4.5437	2.18387	1.0603e-17
LOC_Os03g60570	ZOS3-22 - C2H2 zinc finger protein, expressed	40.1573	3.34921	11.9901	3.58377	3.88341e-10
LOC_Os03g60840	BBTI13 - Bowman-Birk type bran trypsin inhibitor precursor, expressed	164.564	46.8922	3.50942	1.81123	2.03757e-07
LOC_Os03g61220	DEAD-box ATP-dependent RNA helicase 3, putative, expressed	49.2141	21.9746	2.23959	1.16323	0.000100281
LOC_Os03g63040	expressed protein	64.4595	24.8982	2.58892	1.37235	1.32848e-10
LOC_Os03g63660	expressed protein	21.5912	10.7595	2.00671	1.00484	0.0319332
LOC_Os03g64070	uncharacterized protein PA4923, putative, expressed	43.0816	12.0587	3.57265	1.83699	1.36072e-07
LOC_Os04g31924	nodulin, putative, expressed	10.9892	1.95436	5.62289	2.49131	0.000903647
LOC_Os04g32590	transcription factor, putative, expressed	18.3782	7.75573	2.36962	1.24466	0.0128464
LOC_Os04g33030	protein binding protein, putative, expressed	446.574	178.222	2.50571	1.32522	4.6562e-05
LOC_Os04g33080	protein phosphatase 2C, putative, expressed	156.865	73.5587	2.13251	1.09255	1.33601e-16
LOC_Os04g35070	expressed protein	19.3303	7.94829	2.432	1.28214	0.00710993
LOC_Os04g35700	STE_MEKK_ste11_MAP3K.16 - STE kinases include homologs to sterile 7, sterile 11 and sterile 20 from yeast, expressed	51.6928	24.7134	2.09169	1.06467	1.05701e-05
LOC_Os04g35790	GLTP domain containing protein, putative, expressed	17.3104	7.4597	2.32052	1.21445	0.0215167
LOC_Os04g37670	steroid nuclear receptor, ligand-binding, putative, expressed	15.3836	4.66733	3.296	1.72072	0.00197244
LOC_Os04g41110	Rad21 / Rec8 like protein, putative, expressed	11.0929	3.80824	2.91287	1.54244	0.0347607
LOC_Os04g41460	transporter family protein, putative, expressed	108.133	51.264	2.10934	1.07679	2.39887e-12
LOC_Os04g41500	expressed protein	201.391	94.8098	2.12416	1.08689	0.00282214
LOC_Os04g43680	MYB family transcription factor, putative, expressed	54.2103	13.6029	3.98519	1.99465	0.0496746
LOC_Os04g44500	GEM, putative, expressed	63.4766	19.6992	3.22229	1.68809	5.24233e-14
LOC_Os04g44510	GEM, putative, expressed	132.546	51.6879	2.56435	1.3586	8.94069e-15
LOC_Os04g46880	transporter, major facilitator family, putative, expressed	154.636	23.4736	6.58764	2.71976	1.22051e-12
LOC_Os04g46980	cis-zeatin O-glucosyltransferase, putative, expressed	7.19617	0.421898	17.0566	4.09226	0.00131741
LOC_Os04g49450	MYB family transcription factor, putative, expressed	322.087	27.5709	11.6822	3.54623	6.56512e-75
LOC_Os04g49510	CAMK_CAMK_like.27 - CAMK includes calcium/calmodulin depedent protein kinases, expressed	253.242	92.7941	2.72908	1.44841	1.75473e-47
LOC_Os04g50120	zinc-binding protein, putative, expressed	84.0002	28.3275	2.96533	1.56819	0.0225467
LOC_Os04g50216	SNARE associated Golgi protein, putative, expressed	135.756	55.6992	2.4373	1.28529	7.86513e-21
LOC_Os04g51190	growth-regulating factor, putative, expressed	154.824	16.0124	9.66903	3.27337	1.56023e-72
LOC_Os04g51460	glycosyl hydrolases family 16, putative, expressed	280.123	67.4319	4.15415	2.05455	1.12634e-08
LOC_Os04g51880	GHMP kinases ATP-binding protein, putative, expressed	69.9869	28.6989	2.43866	1.28609	1.29878e-07
LOC_Os04g52090	AP2 domain containing protein, expressed	137.316	65.1435	2.1079	1.07581	0.00202266
LOC_Os04g52390	potassium transporter, putative, expressed	67.2595	20.854	3.22525	1.68941	2.40539e-10
LOC_Os04g52840	tyrosine protein kinase domain containing protein, putative, expressed	29.5748	10.2042	2.89829	1.5352	1.20536e-05
LOC_Os04g55560	AP2 domain containing protein, expressed	37.9208	11.0252	3.43947	1.78219	6.69553e-09
LOC_Os04g57200	heavy metal transport/detoxification protein, putative, expressed	46.3682	13.823	3.35441	1.74606	1.19952e-10
LOC_Os04g58180	WD-40 repeat family protein, putative, expressed	53.6537	19.2024	2.79411	1.48239	8.25145e-07
LOC_Os04g58420	MLO domain containing protein, putative, expressed	20.8115	10.3981	2.00147	1.00106	0.038758
LOC_Os04g58730	AT hook motif domain containing protein, expressed	57.1761	8.07331	7.08212	2.82418	4.55877e-23
LOC_Os05g02220	ACT domain containing protein, expressed	71.141	33.0871	2.15011	1.10441	2.30243e-08
LOC_Os05g02760	expressed protein	15.4956	1.11201	13.9348	3.80062	5.47424e-07
LOC_Os05g03040	AP2 domain containing protein, expressed	74.6386	16.8398	4.43229	2.14805	1.30964e-05
LOC_Os05g05480	OsDegp6 - Putative Deg protease homologue, expressed	22.1677	8.94919	2.47706	1.30863	0.00226507
LOC_Os05g08860	expressed protein	12.9745	2.61822	4.95546	2.30902	0.000435966
LOC_Os05g10730	ABC transporter, ATP-binding protein, putative, expressed	9.5547	2.91359	3.27936	1.71342	0.0357395
LOC_Os05g10754	expressed protein	18.4624	6.59506	2.79943	1.48513	0.00225405
LOC_Os05g11730	CGMC_GSK.7 - CGMC includes CDA, MAPK, GSK3, and CLKC kinases, expressed	58.7275	27.2924	2.15179	1.10554	0.00345208
LOC_Os05g12260	CAPIP1, putative, expressed	56.5498	23.1637	2.44131	1.28766	2.02329e-08
LOC_Os05g12474	expressed protein	13.6035	3.97469	3.42254	1.77507	0.00354245
LOC_Os05g12580	expressed protein	41.7467	7.62698	5.47355	2.45248	0.000267638
LOC_Os05g25770	WRKY45, expressed	127.372	18.7278	6.80121	2.76579	1.2046e-51
LOC_Os05g27340	expressed protein	17.5931	7.48054	2.35185	1.2338	0.0176433
LOC_Os05g27730	WRKY53, expressed	215.578	36.5966	5.89066	2.55843	0.0223653
LOC_Os05g29030	protein phosphatase 2C, putative, expressed	42.3228	16.3101	2.59488	1.37567	6.38263e-07
LOC_Os05g32130	expressed protein	27.2014	10.6979	2.54269	1.34635	0.00318574
LOC_Os05g32270	AP2 domain containing protein, expressed	29.534	14.3704	2.0552	1.03928	0.00372336
LOC_Os05g32970	expressed protein	61.7815	21.4017	2.88675	1.52945	1.0145e-10
LOC_Os05g35110	OsFBL22 - F-box domain and LRR containing protein, expressed	148.729	53.0153	2.8054	1.48821	6.95203e-10
LOC_Os05g35340	expressed protein	13.1532	2.03764	6.45512	2.69044	0.00638027
LOC_Os05g35460	patellin protein, putative, expressed	64.7663	19.6727	3.2922	1.71905	9.07909e-15
LOC_Os05g36260	soluble inorganic pyrophosphatase, putative, expressed	13.7987	5.26932	2.61868	1.38884	0.024685
LOC_Os05g37520	expressed protein	62.5426	23.5879	2.65147	1.40679	1.97802e-08
LOC_Os05g37690	OsFBL23 - F-box domain and LRR containing protein, expressed	60.2879	27.186	2.21761	1.14901	1.60612e-07
LOC_Os05g37950	guanylyl cyclase, putative, expressed	54.3922	22.8283	2.38266	1.25257	0.000210687
LOC_Os05g38260	retrotransposon protein, putative, unclassified, expressed	12.7668	2.76948	4.60981	2.20471	0.000771388
LOC_Os05g39230	low photochemical bleaching 1 protein, putative, expressed	20.4463	4.9348	4.14328	2.05077	4.32104e-05
LOC_Os05g41160	expressed protein	21.6447	9.77967	2.21323	1.14615	0.0103378
LOC_Os05g41240	Myb-like DNA-binding domain containing protein, putative, expressed	47.4298	23.0566	2.05711	1.04062	4.84937e-05
LOC_Os05g41760	AP2 domain containing protein, expressed	49.823	18.0042	2.7673	1.46848	0.0102049
LOC_Os05g41795	zinc finger C3HC4 type family protein, putative, expressed	37.9929	18.1298	2.0956	1.06737	0.000336365
LOC_Os05g41900	translation initiation factor SUI1, putative, expressed	319.124	144.925	2.202	1.13881	6.29778e-16
LOC_Os05g42240	expressed protein	10.2466	2.54959	4.01892	2.00681	0.00839474
LOC_Os05g42360	expressed protein	9.16212	1.27042	7.21186	2.85037	0.0014162
LOC_Os05g43040	tetratricopeptide repeat domain containing protein, expressed	58.2142	28.1972	2.06454	1.04582	3.06072e-06
LOC_Os05g44100	trehalose synthase, putative, expressed	75.0253	32.3678	2.3179	1.21282	3.04062e-10
LOC_Os05g45030	calcium homeostasis regulator CHoR1, putative, expressed	42.2545	19.9814	2.11469	1.08045	0.000831225
LOC_Os05g45410	HSF-type DNA-binding domain containing protein, expressed	24.9649	5.86286	4.25815	2.09023	5.04938e-06
LOC_Os05g46020	WRKY7, expressed	55.3347	4.5263	12.2251	3.61178	1.14253e-08
LOC_Os05g46240	green ripe-like, putative, expressed	40.647	17.8968	2.27119	1.18345	0.00133078
LOC_Os05g47850	chloroplastic group IIA intron splicing facilitator CRS1, chloroplast precursor, putative, expressed	33.2421	12.9317	2.57058	1.36209	2.38534e-05
LOC_Os05g48400	expressed protein	6.94827	0	∞	∞	0.00406732
LOC_Os05g48590	OsIAA19 - Auxin-responsive Aux/IAA gene family member, expressed	84.0006	26.775	3.13728	1.64952	5.03603e-12
LOC_Os05g49970	translation initiation factor IF-2, chloroplast precursor, putative, expressed	47.4136	23.2838	2.03634	1.02597	6.40096e-05
LOC_Os05g50180	OsCML14 - Calmodulin-related calcium sensor protein, expressed	14.3008	3.61622	3.95463	1.98354	0.00390575
LOC_Os05g51150	RNA polymerase sigma factor, putative, expressed	17.8995	6.25026	2.8638	1.51793	0.00225514
LOC_Os06g01670	myb-like DNA-binding domain containing protein, expressed	73.7142	25.8788	2.84844	1.51017	4.67905e-14
LOC_Os06g04090	no apical meristem protein, putative, expressed	144.253	54.1821	2.66237	1.41271	0.00462681
LOC_Os06g04210	expressed protein	30.6482	7.69873	3.98095	1.99311	0.018161
LOC_Os06g05550	GDSL-like lipase/acylhydrolase, putative, expressed	211.789	95.1502	2.22584	1.15435	0.0178612
LOC_Os06g06470	U-box domain containing heat shock protein, putative, expressed	40.1207	18.5157	2.16684	1.1156	0.00514977
LOC_Os06g09990	expressed protein	11.7881	0.968011	12.1777	3.60617	1.71468e-05
LOC_Os06g10210	expressed protein	19.8584	7.09167	2.80024	1.48555	0.00127709
LOC_Os06g10600	homeobox and START domains containing protein, putative, expressed	19.7872	5.85156	3.38154	1.75768	0.000157441
LOC_Os06g10650	tyrosine phosphatase family protein, putative, expressed	227.188	88.3773	2.57066	1.36214	0.00603281
LOC_Os06g11290	12-oxophytodienoate reductase, putative, expressed	15.6022	1.19516	13.0544	3.70647	2.03757e-07
LOC_Os06g14450	exo70 exocyst complex subunit family protein, putative, expressed	9.34662	2.53136	3.69233	1.88453	0.0217083
LOC_Os06g19444	CCT/B-box zinc finger protein, putative, expressed	86.1275	16.955	5.07976	2.34476	5.91298e-29
LOC_Os06g21580	expressed protein	18.1741	5.81741	3.12409	1.64343	0.000841845
LOC_Os06g24870	bromodomain domain containing protein, expressed	42.1058	17.363	2.42503	1.278	3.7121e-06
LOC_Os06g25470	expressed protein	8.73888	0.774491	11.2834	3.49613	0.000553583
LOC_Os06g28680	expressed protein	9.96799	2.77565	3.59123	1.84448	0.0179898
LOC_Os06g34570	retrotransposon protein, putative, unclassified, expressed	23.2959	9.72624	2.39515	1.26012	0.00239769
LOC_Os06g36740	pollen-specific protein SF21, putative, expressed	141.418	66.2257	2.1354	1.0945	6.29778e-16
LOC_Os06g38294	peptide transporter PTR2, putative, expressed	57.8743	18.5222	3.12458	1.64366	0.0137487
LOC_Os06g40120	SPX domain containing protein, putative, expressed	225.198	22.366	10.0687	3.33181	3.32117e-10
LOC_Os06g41790	RNA recognition motif containing protein, putative, expressed	133.37	52.7009	2.5307	1.33953	0.00125308
LOC_Os06g42660	expressed protein	33.8783	9.54049	3.551	1.82822	3.32498e-08
LOC_Os06g43870	expressed protein	126.074	49.1764	2.56372	1.35824	6.91762e-07
LOC_Os06g45100	FAD binding domain of DNA photolyase domain containing protein, expressed	17.4447	7.81248	2.23293	1.15894	0.0299429
LOC_Os06g45840	MYB transcription factor, putative, expressed	84.4604	35.6712	2.36775	1.24351	4.68632e-12
LOC_Os06g46950	EF hand family protein, putative, expressed	115.675	36.7851	3.14461	1.65288	2.396e-12
LOC_Os06g48160	glycosyl hydrolases family 16, putative, expressed	143.046	28.7633	4.9732	2.31418	3.77373e-12
LOC_Os06g48200	glycosyl hydrolases family 16, putative, expressed	1331.26	390.142	3.41225	1.77072	8.49151e-67
LOC_Os06g49750	kelch motif family protein, expressed	10.9326	2.98747	3.65949	1.87164	0.0323428
LOC_Os06g50818	expressed protein	35.1941	16.3998	2.14602	1.10166	0.0351085
LOC_Os06g51390	expressed protein	94.1047	43.308	2.17292	1.11963	7.74099e-05
LOC_Os07g01030	glycosyl transferase, group 1 domain containing protein, expressed	47.2999	12.2978	3.84622	1.94344	6.56817e-06
LOC_Os07g05820	hydroxyacid oxidase 1, putative, expressed	21.9318	4.41658	4.96578	2.31202	5.54508e-07
LOC_Os07g07950	type I inositol-1,4,5-trisphosphate 5-phosphatase, putative, expressed	51.1054	16.1706	3.1604	1.66011	1.45975e-06
LOC_Os07g12340	NAC domain-containing protein 67, putative, expressed	73.0502	3.77027	19.3753	4.27615	1.22434e-10
LOC_Os07g12510	AP2 domain containing protein, expressed	102.249	20.2389	5.05212	2.33689	7.0531e-08
LOC_Os07g12540	expressed protein	41.839	13.3484	3.13439	1.64818	7.36552e-09
LOC_Os07g25960	retrotransposon protein, putative, unclassified, expressed	15.4629	0.92558	16.7062	4.06231	0.00104405
LOC_Os07g26000	OsFBX235 - F-box domain containing protein, expressed	119.416	34.9328	3.41846	1.77335	4.13579e-29
LOC_Os07g29330	serine/threonine-protein kinase CTR1, putative, expressed	20.2485	9.43702	2.14565	1.10141	0.0209234
LOC_Os07g32570	OsAPRL1 adenosine 5'-phosphosulfate reductase-like OsAPRL1, expressed	42.5401	10.4589	4.06736	2.02409	0.0489984
LOC_Os07g37400	OsFBX257 - F-box domain containing protein, expressed	7.18435	1.28859	5.57534	2.47906	0.0303763
LOC_Os07g37700	expressed protein	302.599	103.888	2.91274	1.54238	1.14113e-12
LOC_Os07g38170	remorin, putative, expressed	564.966	116.004	4.87022	2.28399	2.37399e-06
LOC_Os07g38360	expressed protein	238.289	113.362	2.10202	1.07178	6.77572e-20
LOC_Os07g38530	STE_PAK_Ste20_Slob_Wnk.4 - STE kinases include homologs to sterile 7, sterile 11 and sterile 20 from yeast, expressed	130.501	47.0428	2.77409	1.47201	4.22863e-15
LOC_Os07g39310	ZOS7-06 - C2H2 zinc finger protein, expressed	59.3543	21.3253	2.78329	1.47679	7.43513e-11
LOC_Os07g39520	STE_PAK_Ste20_Slob_Wnk.5 - STE kinases include homologs to sterile 7, sterile 11 and sterile 20 from yeast, expressed	114.533	57.0076	2.00909	1.00654	0.00469675
LOC_Os07g40000	DUF260 domain containing protein, putative, expressed	32.4523	10.833	2.9957	1.58289	1.85376e-06
LOC_Os07g40290	OsGH3.8 - Probable indole-3-acetic acid-amido synthetase, expressed	183.829	63.0651	2.91491	1.54345	4.09995e-22
LOC_Os07g41280	6-phosphogluconolactonase, putative, expressed	158.26	67.337	2.35027	1.23283	7.12714e-23
LOC_Os07g42324	expressed protein	90.2839	2.4368	37.0502	5.21141	1.69649e-09
LOC_Os07g42940	CAMK_CAMK_like.7 - CAMK includes calcium/calmodulin depedent protein kinases, expressed	79.0701	35.6498	2.21797	1.14924	2.46876e-05
LOC_Os07g43810	RNA recognition motif containing protein, putative, expressed	147.398	44.6593	3.30051	1.72269	2.36381e-30
LOC_Os07g46490	phosphatidylinositol-4-phosphate 5-kinase, putative, expressed	15.8426	6.50855	2.43412	1.2834	0.0220393
LOC_Os07g46680	expressed protein	8.15562	0.679341	12.0052	3.58559	0.0142571
LOC_Os07g47270	protein kinase APK1B, chloroplast precursor, putative, expressed	22.1261	9.83315	2.25015	1.17002	0.00731959
LOC_Os07g48570	expressed protein	43.4611	14.6384	2.96897	1.56996	1.30757e-08
LOC_Os07g48630	ethylene-insensitive 3, putative, expressed	202.234	85.1417	2.37527	1.24809	0.00303854
LOC_Os07g48710	VQ domain containing protein, putative, expressed	28.4957	1.78909	15.9275	3.99345	4.29099e-12
LOC_Os08g01090	B3 DNA binding domain containing protein, expressed	115.913	50.6258	2.28961	1.1951	3.88577e-09
LOC_Os08g01300	zinc finger DHHC domain-containing protein, putative, expressed	21.496	10.6348	2.02129	1.01528	0.0300142
LOC_Os08g06010	transporter, major facilitator family, putative, expressed	519.818	18.1498	28.6404	4.83998	9.36887e-10
LOC_Os08g08120	B-box zinc finger family protein, putative, expressed	47.1277	20.3697	2.31362	1.21015	0.000122828
LOC_Os08g09270	pentatricopeptide, putative, expressed	35.037	15.4498	2.26779	1.18129	0.000152881
LOC_Os08g12780	chloroplast envelope membrane protein, putative, expressed	18.1283	8.70067	2.08355	1.05904	0.047381
LOC_Os08g14450	RNA polymerase sigma factor, putative, expressed	39.8586	17.0638	2.33586	1.22395	1.81962e-05
LOC_Os08g15230	heat shock protein-related, putative, expressed	40.0805	17.3456	2.3107	1.20833	2.17473e-05
LOC_Os08g16930	expressed protein	95.4579	47.3288	2.01691	1.01215	8.34351e-10
LOC_Os08g17784	purple acid phosphatase, putative, expressed	26.3514	12.5707	2.09625	1.06781	0.00603281
LOC_Os08g18920	protein kinase domain containing protein, expressed	9.61828	3.05484	3.14854	1.65468	0.0426685
LOC_Os08g25050	PIF-like orf1, putative, expressed	55.6723	27.3267	2.03728	1.02665	8.6356e-06
LOC_Os08g28170	nucleobase-ascorbate transporter, putative, expressed	20.3359	7.05154	2.88389	1.52802	0.000760559
LOC_Os08g30520	plant protein of unknown function domain containing protein, expressed	15.7255	6.54531	2.40256	1.26457	0.025752
LOC_Os08g31980	trehalose-6-phosphate synthase, putative, expressed	19.1468	5.13286	3.73024	1.89927	7.86732e-05
LOC_Os08g33050	MYB family transcription factor, putative, expressed	23.6146	9.96643	2.36941	1.24453	0.00249094
LOC_Os08g34380	receptor-like kinase, putative, expressed	26.6895	7.90303	3.37713	1.7558	4.19882e-06
LOC_Os08g35020	retrotransposon protein, putative, unclassified, expressed	45.1125	17.4075	2.59156	1.37382	2.25886e-07
LOC_Os08g35160	heat shock protein DnaJ, putative, expressed	23.245	8.61957	2.69677	1.43123	0.00052209
LOC_Os08g36220	homeobox associated leucine zipper, putative, expressed	12.8418	4.95864	2.58977	1.37283	0.0379748
LOC_Os08g36250	expressed protein	38.1737	12.1742	3.13564	1.64876	4.53034e-08
LOC_Os08g37370	mitochondrial carrier protein, putative, expressed	194.185	81.1136	2.39399	1.25941	1.60682e-28
LOC_Os08g39450	AN1-like zinc finger domain containing protein, expressed	123.869	60.044	2.06297	1.04472	1.00103e-08
LOC_Os08g40090	leucine rich repeat containing protein, expressed	107.393	41.5432	2.58509	1.37021	4.28009e-10
LOC_Os08g40510	KID-containing protein, putative, expressed	86.8736	38.2486	2.27129	1.18351	1.85132e-11
LOC_Os08g40919	expressed protein	54.9824	5.24347	10.4859	3.39038	4.947e-05
LOC_Os08g42470	BEE 1, putative, expressed	51.9737	25.2371	2.05942	1.04224	0.000852977
LOC_Os08g43180	expressed protein	13.1008	5.07751	2.58016	1.36746	0.0444033
LOC_Os08g43510	thaumatin, putative, expressed	104.475	24.6468	4.2389	2.08369	6.31181e-05
LOC_Os08g45000	inorganic phosphate transporter, putative, expressed	10.0371	2.83348	3.54232	1.82469	0.0185669
LOC_Os09g02410	S-domain receptor-like protein kinase, putative, expressed	13.4033	2.72822	4.91283	2.29655	0.0257269
LOC_Os09g05020	tyrosine phosphatase family protein, putative, expressed	20.9641	10.2442	2.04643	1.03311	0.0296246
LOC_Os09g20000	heavy metal-associated domain containing protein, expressed	2081.66	913.906	2.27776	1.18762	2.68409e-23
LOC_Os09g20220	glutathione S-transferase, putative, expressed	4.29519	0.160234	26.8058	4.74447	0.0239186
LOC_Os09g20650	OsFBX323 - F-box domain containing protein, expressed	80.2535	36.9701	2.17077	1.1182	1.49506e-08
LOC_Os09g21210	beta-glucan-binding protein 4, putative, expressed	124.861	25.781	4.84313	2.27594	1.53735e-12
LOC_Os09g21380	expressed protein	122.575	46.5761	2.63172	1.39601	0.000140932
LOC_Os09g23350	trehalose synthase, putative, expressed	82.0324	32.0338	2.56081	1.3566	1.12128e-07
LOC_Os09g23820	cytochrome P450 72A1, putative, expressed	36.8035	8.12745	4.5283	2.17897	0.00327367
LOC_Os09g24330	TKL_IRAK_DUF26-lg.2 - DUF26 kinases have homology to DUF26 containing loci, expressed	21.6311	10.1972	2.12129	1.08494	0.0220393
LOC_Os09g24580	EF hand family protein, putative, expressed	62.735	7.75095	8.09385	3.01683	3.00791e-09
LOC_Os09g25410	expressed protein	38.6448	15.8561	2.43722	1.28524	1.05579e-05
LOC_Os09g25760	tetraspanin family protein, putative, expressed	50.1851	18.6143	2.69605	1.43085	0.00564978
LOC_Os09g26620	auxin-repressed protein, putative, expressed	35.4817	14.5874	2.43235	1.28235	0.0218723
LOC_Os09g27900	plastidic glucose transporter 1, putative, expressed	79.8888	25.981	3.0749	1.62054	6.0179e-06
LOC_Os09g28390	cytochrome P450, putative, expressed	48.8583	21.5875	2.26327	1.17841	2.58039e-06
LOC_Os09g30300	expressed protein	26.9949	10.1754	2.65295	1.4076	0.00262798
LOC_Os09g30490	EF hand family protein, expressed	13.111	2.34038	5.60208	2.48596	0.0165103
LOC_Os09g32040	no apical meristem protein, putative, expressed	32.5891	16.1381	2.01939	1.01392	0.00246769
LOC_Os09g32330	expressed protein	350.233	81.7585	4.28375	2.09888	1.48582e-14
LOC_Os09g32992	expressed protein	366.579	110.016	3.33204	1.7364	1.9701e-11
LOC_Os09g35010	dehydration-responsive element-binding protein, putative, expressed	79.8996	8.35711	9.56068	3.25711	0.000494376
LOC_Os09g35600	MATE domain containing protein, expressed	29.4733	5.85863	5.03075	2.33077	0.000464035
LOC_Os09g36220	response regulator receiver domain containing protein, expressed	113.045	18.6124	6.07365	2.60256	4.00969e-43
LOC_Os09g36300	OsLonP4 - Putative Lon protease homologue, expressed	123.642	57.9306	2.13432	1.09377	1.40727e-14
LOC_Os10g04090	disease resistance RPP13-like protein 1, putative, expressed	43.7039	20.7117	2.11011	1.07732	0.00331025
LOC_Os10g10580	expressed protein	31.8777	15.1922	2.09829	1.06921	0.00152419
LOC_Os10g12354	endonuclease, putative, expressed	29.8828	11.885	2.51432	1.33017	0.000123781
LOC_Os10g12610	expressed protein	29.5842	11.5516	2.56105	1.35674	0.00995291
LOC_Os10g21930	OsFBK21 - F-box domain and kelch repeat containing protein, expressed	63.1848	22.5529	2.80163	1.48627	1.07794e-11
LOC_Os10g25060	expressed protein	58.6343	6.74728	8.69006	3.11937	3.39104e-05
LOC_Os10g25310	SPX domain containing protein, putative, expressed	6.53381	0.125369	52.1165	5.70367	0.00108502
LOC_Os10g28240	calcium-transporting ATPase, plasma membrane-type, putative, expressed	18.4873	2.69857	6.85078	2.77627	4.69524e-07
LOC_Os10g29660	TATA-binding protein, putative, expressed	74.416	36.6527	2.0303	1.02169	6.42642e-05
LOC_Os10g30850	zinc finger, RING-type, putative, expressed	37.8985	11.994	3.15978	1.65982	4.38524e-08
LOC_Os10g31850	RING finger and CHY zinc finger domain-containing protein 1, putative, expressed	41.9528	13.2962	3.15523	1.65775	0.00234481
LOC_Os10g33900	possible lysine decarboxylase domain containing protein, expressed	54.4651	21.7984	2.49858	1.32111	2.00194e-08
LOC_Os10g34083	expressed protein	16.6014	5.55419	2.98899	1.57966	0.00261958
LOC_Os10g34400	expressed protein	66.6316	26.5077	2.51367	1.32979	1.84553e-10
LOC_Os10g35150	expressed protein	48.3179	17.5745	2.74932	1.45908	1.22465e-08
LOC_Os10g36360	expressed protein	77.4374	5.16823	14.9834	3.90529	3.36042e-40
LOC_Os10g36703	CPuORF40 - conserved peptide uORF-containing transcript, expressed	1204.91	280.758	4.29161	2.10152	1.03542e-39
LOC_Os10g36710	CAMK_CAMK_like.40 - CAMK includes calcium/calmodulin depedent protein kinases, expressed	29.3494	11.9003	2.46627	1.30233	0.000206442
LOC_Os10g37760	OsRhmbd17 - Putative Rhomboid homologue, expressed	15.7909	6.31513	2.50049	1.32221	0.048097
LOC_Os10g39540	protein phosphatase 2C, putative, expressed	69.424	27.5659	2.51848	1.33255	6.15328e-11
LOC_Os10g41200	MYB family transcription factor, putative, expressed	56.3976	26.5534	2.12393	1.08674	2.02436e-06
LOC_Os10g41230	homeobox associated leucine zipper, putative, expressed	47.3105	7.54817	6.26782	2.64796	0.0395991
LOC_Os10g42520	expressed protein	24.6878	10.3426	2.38699	1.25519	0.00323868
LOC_Os11g01390	OsCML25 - Calmodulin-related calcium sensor protein, expressed	46.096	8.06614	5.71475	2.51469	0.00836228
LOC_Os11g02240	CAMK_KIN1/SNF1/Nim1_like.4 - CAMK includes calcium/calmodulin depedent protein kinases, expressed	76.7745	31.4782	2.43898	1.28628	1.13186e-05
LOC_Os11g04409	expressed protein	222.128	62.3697	3.56148	1.83248	1.77713e-57
LOC_Os11g04560	calmodulin-like protein 1, putative, expressed	64.0023	13.4378	4.76284	2.25182	1.56455e-20
LOC_Os11g04710	cytochrome P450, putative, expressed	53.832	15.2104	3.53917	1.82341	0.00153252
LOC_Os11g05740	B3 DNA binding domain containing protein, expressed	7.9373	2.00227	3.96414	1.98701	0.035403
LOC_Os11g05930	response regulator receiver domain containing protein, expressed	51.0625	17.1372	2.97962	1.57513	3.45073e-10
LOC_Os11g07440	plant neutral invertase domain containing protein, expressed	43.176	9.94066	4.34337	2.11882	1.17815e-12
LOC_Os11g08100	eukaryotic aspartyl protease domain containing protein, expressed	30.9346	15.3842	2.0108	1.00777	0.0038122
LOC_Os11g08210	no apical meristem protein, putative, expressed	38.7605	5.03996	7.69064	2.9431	0.00174543
LOC_Os11g09010	lipase, putative, expressed	66.7372	13.3657	4.99317	2.31996	4.02848e-07
LOC_Os11g11256	expressed protein	17.5652	8.12753	2.1612	1.11183	0.0391142
LOC_Os11g17930	expressed protein	23.2595	10.4394	2.22805	1.15578	0.00604225
LOC_Os11g18940	WW domain containing protein, expressed	114.977	12.2201	9.40888	3.23402	1.4569e-47
LOC_Os11g26160	RNA polymerase sigma factor, putative, expressed	22.6034	9.58214	2.35891	1.23812	0.00357044
LOC_Os11g33270	glycosyl hydrolases family 16, putative, expressed	7.04252	1.62321	4.33863	2.11724	0.0432152
LOC_Os11g35030	growth regulating factor protein, putative, expressed	36.8164	11.1586	3.29937	1.72219	2.97418e-08
LOC_Os11g37290	hypothetical protein	104.123	21.9722	4.73886	2.24454	0.0143227
LOC_Os11g37759	stripe rust resistance protein Yr10, putative, expressed	48.0552	23.3371	2.05918	1.04207	4.0603e-05
LOC_Os11g44810	auxin-repressed protein, putative, expressed	598.889	216.914	2.76095	1.46517	1.50901e-09
LOC_Os12g01590	expressed protein	41.6077	11.9563	3.47997	1.79907	6.4577e-10
LOC_Os12g01760	F-box/LRR domain containing protein, putative, expressed	39.1732	16.1775	2.42147	1.27588	1.02656e-05
LOC_Os12g02200	CAMK_KIN1/SNF1/Nim1_like.6 - CAMK includes calcium/calmodulin depedent protein kinases, expressed	117.407	43.3582	2.70783	1.43714	3.62368e-16
LOC_Os12g04360	calmodulin-like protein 1, putative, expressed	125.427	38.6221	3.24755	1.69935	8.88955e-06
LOC_Os12g04480	cytochrome P450, putative, expressed	36.6242	11.1095	3.29665	1.721	7.63143e-05
LOC_Os12g06160	DUF623 domain containing protein, expressed	14.9933	4.09073	3.66519	1.87389	0.000999832
LOC_Os12g07360	expressed protein	7.1198	0.837882	8.49738	3.08702	0.00543018
LOC_Os12g13100	WW domain containing protein, expressed	238.865	106.158	2.25008	1.16998	5.42507e-08
LOC_Os12g27335	expressed protein	20.2569	9.41613	2.1513	1.10521	0.0203423
LOC_Os12g31880	translation initiation factor, putative, expressed	35.08	16.3418	2.14664	1.10208	0.000446187
LOC_Os12g32630	OsFBX448 - F-box domain containing protein, expressed	35.6171	11.3595	3.13544	1.64867	1.60612e-07
LOC_Os12g36110	calmodulin binding protein, putative, expressed	49.7289	2.05136	24.2419	4.59943	1.37e-27
LOC_Os12g37790	expressed protein	23.2046	6.44889	3.59822	1.84729	0.0232115
LOC_Os12g38460	RNA recognition motif family protein, expressed	43.2793	12.0423	3.59393	1.84556	4.39186e-05
LOC_Os12g38620	bromodomain associated family protein, expressed	38.2246	17.632	2.16791	1.1163	0.00015393
LOC_Os12g39630	CAMK_CAMK_like.49 - CAMK includes calcium/calmodulin depedent protein kinases, expressed	65.6634	29.3877	2.23438	1.15988	2.47372e-08
LOC_Os12g41430	expressed protein	43.2409	19.7849	2.18555	1.12799	3.18782e-05
LOC_Os12g42190	transposon protein, putative, unclassified, expressed	50.1533	11.8998	4.21464	2.07541	1.87779e-14
LOC_Os12g43600	RNA recognition motif containing protein, expressed	1104.17	413.641	2.66939	1.41651	2.36396e-41

## Sheet: Downregulated in CS (S.AND)
LOCUS ID	Putative Function	RPKM (CS)	RPKM (CO)	FC (CS/CO)	log2FC	FDR
LOC_Os01g02160	hydroxyproline-rich glycoprotein family protein, putative, expressed	1.79356	8.41055	0.213251	-2.22937	0.0427611
LOC_Os01g04010	expressed protein	122.188	350.282	0.348828	-1.51941	0.00667717
LOC_Os01g04080	expressed protein	8.01973	25.1958	0.318296	-1.65156	2.55671e-05
LOC_Os01g04290	glycosyl hydrolase family 10 protein, putative, expressed	21.1986	47.2452	0.448692	-1.1562	4.53925e-05
LOC_Os01g04440	expressed protein	27.5261	59.3085	0.464116	-1.10744	5.61644e-07
LOC_Os01g04710	aspartic proteinase, putative, expressed	27.8762	131.11	0.212617	-2.23367	0.000140187
LOC_Os01g06580	fasciclin domain containing protein, expressed	14.0874	37.4474	0.376191	-1.41046	0.000276566
LOC_Os01g08220	gibberellin 3-beta-dioxygenase 2-2, putative, expressed	3.08659	23.3123	0.132402	-2.917	0.0006381
LOC_Os01g08520	DUF581 domain containing protein, expressed	11.9091	27.717	0.429668	-1.21871	0.000903647
LOC_Os01g08560	DnaK family protein, putative, expressed	112.95	230.685	0.489629	-1.03024	0
LOC_Os01g08860	hsp20/alpha crystallin family protein, putative, expressed	8.86039	26.6607	0.332339	-1.58927	0.0205019
LOC_Os01g08870	expressed protein	10.1468	54.4185	0.186459	-2.42307	0.00436095
LOC_Os01g09880	harpin-induced protein 1 domain containing protein, expressed	16.8252	34.2807	0.490808	-1.02677	0.00549653
LOC_Os01g10530	expressed protein	19.0386	38.6082	0.493124	-1.01998	0.000571279
LOC_Os01g11340	cytochrome P450, putative, expressed	2.93857	10.18	0.288659	-1.79256	0.0195255
LOC_Os01g12640	expressed protein	4.60592	24.522	0.187828	-2.41251	3.44104e-08
LOC_Os01g13390	expressed protein	6.83533	17.0073	0.401907	-1.31507	0.014765
LOC_Os01g15830	peroxidase precursor, putative, expressed	155.893	333.636	0.467255	-1.09772	0.00547819
LOC_Os01g17170	magnesium-protoporphyrin IX monomethyl ester cyclase,chloroplast precursor, putative, expressed	5.49064	53.65	0.102342	-3.28853	0
LOC_Os01g19270	expressed protein	10.0209	20.3729	0.491872	-1.02365	0.0362428
LOC_Os01g19630	expressed protein	12.7471	26.997	0.472168	-1.08263	0.00441914
LOC_Os01g19970	MYB family transcription factor, putative, expressed	1.64236	7.36815	0.2229	-2.16553	0.0313682
LOC_Os01g21420	pre-mRNA-splicing factor SF2, putative, expressed	4.1937	21.5383	0.194709	-2.36061	6.60038e-07
LOC_Os01g21590	homeodomain, putative, expressed	7.6279	20.2174	0.377294	-1.40624	0.0204
LOC_Os01g22450	expressed protein	6.32597	21.6797	0.291792	-1.77699	4.91339e-05
LOC_Os01g23850	transposon protein, putative, CACTA, En/Spm sub-class, expressed	1.70208	7.32165	0.232473	-2.10487	0.0375908
LOC_Os01g23990	expressed protein	0.370143	4.31526	0.0857754	-3.54329	0.0469028
LOC_Os01g24560	fruit bromelain precursor, putative, expressed	7.6534	18.9066	0.4048	-1.30472	0.0258045
LOC_Os01g27340	glutathione S-transferase, putative, expressed	3.05473	16.5295	0.184805	-2.43592	0.0136445
LOC_Os01g27360	glutathione S-transferase, putative, expressed	75.3656	159.716	0.471873	-1.08353	0.000313981
LOC_Os01g29690	expressed protein	13.1534	30.3523	0.433359	-1.20637	0.00808256
LOC_Os01g31690	oxygen-evolving enhancer protein 1, chloroplast precursor, putative, expressed	48.1449	174.022	0.27666	-1.85382	0
LOC_Os01g32770	DUF260 domain containing protein, putative, expressed	7.78082	29.5908	0.262947	-1.92716	1.20443e-07
LOC_Os01g33090	expressed protein	14.9494	31.8264	0.469716	-1.09014	0.00120685
LOC_Os01g34770	tetratricopeptide repeat containing protein, putative, expressed	18.8319	37.7229	0.499215	-1.00227	0.000900005
LOC_Os01g35910	expressed protein	5.27517	13.4813	0.391294	-1.35367	0.0334635
LOC_Os01g36229	expressed protein	9.76513	19.7932	0.493359	-1.01929	0.0424873
LOC_Os01g37590	peptide transporter PTR2, putative, expressed	6.59143	35.6938	0.184666	-2.43701	0.0278192
LOC_Os01g37920	expressed protein	54.8301	118.013	0.464609	-1.10591	6.51957e-10
LOC_Os01g38990	mitochondrial carrier protein, putative, expressed	23.3739	50.1981	0.465634	-1.10273	7.50073e-06
LOC_Os01g39060	expressed protein	9.32081	19.3793	0.480968	-1.05599	0.0362582
LOC_Os01g40310	expressed protein	6.76489	17.577	0.384873	-1.37755	0.00663054
LOC_Os01g41010	DUF581 domain containing protein, expressed	55.1892	126.833	0.435134	-1.20047	0.00153647
LOC_Os01g41180	THION19 - Plant thionin family protein precursor, putative, expressed	93.5576	259.93	0.359934	-1.47419	9.7885e-14
LOC_Os01g41550	aspartic proteinase, putative, expressed	44.8367	135.019	0.332076	-1.59041	7.555e-05
LOC_Os01g44140	expressed protein	3.9932	13.0422	0.306177	-1.70756	0.00659681
LOC_Os01g44970	polygalacturonase, putative, expressed	8.19268	20.5088	0.399472	-1.32383	0.00665044
LOC_Os01g45730	zinc finger C-x8-C-x5-C-x3-H type family protein, expressed	5.12162	12.8664	0.398061	-1.32894	0.046204
LOC_Os01g46270	wax synthase isoform 3, putative, expressed	452.465	1165.29	0.388284	-1.36482	1.04378e-06
LOC_Os01g47400	OsMan01 - Endo-Beta-Mannanase, expressed	24.0292	56.9875	0.421657	-1.24586	0.0296375
LOC_Os01g47700	expressed protein	7.00041	18.7287	0.373779	-1.41974	0.00322579
LOC_Os01g48950	expressed protein	1.75573	7.42378	0.2365	-2.08009	0.0375908
LOC_Os01g49230	limonoid UDP-glucosyltransferase, putative, expressed	4.16795	11.6437	0.357957	-1.48214	0.0358196
LOC_Os01g49240	limonoid UDP-glucosyltransferase, putative, expressed	17.5827	53.4797	0.328773	-1.60483	0.000801022
LOC_Os01g49529	OsWAK10d - OsWAK receptor-like cytoplasmic kinase OsWAK-RLCK, expressed	10.6316	22.2804	0.477172	-1.06742	0.016613
LOC_Os01g49640	LTPL149 - Protease inhibitor/seed storage/LTP family protein precursor, expressed	5.69002	15.2814	0.372349	-1.42527	0.0117115
LOC_Os01g50200	UDP-glucoronosyl and UDP-glucosyl transferase domain containing protein, expressed	32.4344	72.2161	0.44913	-1.1548	1.89423e-08
LOC_Os01g50750	zinc finger, C3HC4 type domain containing protein, expressed	24.5432	157.053	0.156273	-2.67786	0.000746977
LOC_Os01g50840	expressed protein	7.62473	16.7727	0.454591	-1.13736	0.0409328
LOC_Os01g50849	expressed protein	14.4662	28.9867	0.499064	-1.0027	0.00621953
LOC_Os01g53990	pectinesterase, putative, expressed	2.48424	14.438	0.172062	-2.539	4.74757e-05
LOC_Os01g54300	OsMan02 - Endo-Beta-Mannanase, expressed	25.369	56.9129	0.445751	-1.16569	2.78134e-05
LOC_Os01g55000	expressed protein	40.5347	84.3609	0.480492	-1.05742	2.81574e-09
LOC_Os01g55270	SGS domain containing protein, expressed	26.5799	62.7298	0.42372	-1.23882	0.000161068
LOC_Os01g58194	protein disulfide isomerase, putative, expressed	1.51949	7.89112	0.192557	-2.37665	0.0129118
LOC_Os01g58330	expressed protein	6.38657	16.319	0.391357	-1.35344	0.0123666
LOC_Os01g60940	expressed protein	7.68932	30.9645	0.248327	-2.00969	1.43188e-05
LOC_Os01g60960	DUF260 domain containing protein, putative, expressed	13.08	41.7184	0.31353	-1.67332	0.00011926
LOC_Os01g61070	heavy metal-associated domain containing protein, expressed	1.53992	13.6022	0.113211	-3.14292	0.0469387
LOC_Os01g61350	glutaredoxin, putative, expressed	8.0394	18.6611	0.43081	-1.21488	0.0144469
LOC_Os01g62290	DnaK family protein, putative, expressed	26.7851	109.428	0.244773	-2.03048	0
LOC_Os01g62610	peptidyl-prolyl cis-trans isomerase, FKBP-type, putative, expressed	5.07551	18.3665	0.276347	-1.85545	0.000166074
LOC_Os01g62890	prenylated rab acceptor, putative, expressed	10.3186	23.2616	0.443589	-1.1727	0.00521241
LOC_Os01g63510	homeobox domain containing protein, expressed	6.68285	22.071	0.302788	-1.72362	6.40096e-05
LOC_Os01g63580	glycerol-3-phosphate acyltransferase, putative, expressed	255.28	697.775	0.365849	-1.45068	5.65063e-13
LOC_Os01g63990	hydrolase, alpha/beta fold family protein, putative, expressed	7.86536	18.1405	0.433581	-1.20563	0.0179859
LOC_Os01g64350	expressed protein	14.8825	34.5981	0.430154	-1.21708	0.000108199
LOC_Os01g65530	RNA recognition motif containing protein, putative, expressed	12.3288	28.4323	0.433618	-1.2055	0.000843515
LOC_Os01g65710	expressed protein	7.9055	24.1536	0.327302	-1.61131	0.0272831
LOC_Os01g70260	receptor-like protein kinase 2 precursor, putative, expressed	42.318	94.3211	0.448658	-1.15631	4.67594e-05
LOC_Os01g70830	esterase PIR7A, putative, expressed	10.7534	25.5346	0.421133	-1.24765	0.0225467
LOC_Os01g71170	classical arabinogalactan protein 26 precursor, putative, expressed	1.29742	8.96747	0.14468	-2.78906	0.00196254
LOC_Os01g71780	WD domain, G-beta repeat domain containing protein, expressed	4.53257	20.3536	0.222691	-2.16689	0.000265378
LOC_Os02g03750	polygalacturonase, putative, expressed	12.3442	30.1228	0.409797	-1.28702	0.0025876
LOC_Os02g04369	expressed protein	5.04045	13.6912	0.368152	-1.44163	0.0195671
LOC_Os02g04630	sodium/calcium exchanger protein, putative, expressed	138.46	285.857	0.484367	-1.04583	2.15577e-07
LOC_Os02g04650	activator of 90 kDa heat shock protein ATPase homolog, putative, expressed	4.19481	26.8158	0.156431	-2.67641	5.68338e-10
LOC_Os02g04730	cycloartenol synthase, putative, expressed	10.3471	25.4339	0.406822	-1.29753	0.000843515
LOC_Os02g04860	expressed protein	10.8032	21.7526	0.49664	-1.00973	0.0296234
LOC_Os02g08230	WAX2, putative, expressed	148.681	344.409	0.431699	-1.2119	5.07225e-08
LOC_Os02g09220	cytochrome P450, putative, expressed	20.8322	45.6185	0.456661	-1.1308	1.55927e-05
LOC_Os02g09240	cytochrome P450 71D8, putative, expressed	4.88936	16.4641	0.296972	-1.7516	0.000942707
LOC_Os02g09620	GDSL-like lipase/acylhydrolase, putative, expressed	6.77849	16.0312	0.422831	-1.24185	0.0268531
LOC_Os02g11000	agenet domain containing protein, putative, expressed	8.91888	18.5307	0.481304	-1.05498	0.0444033
LOC_Os02g12000	expressed protein	6.60497	15.097	0.437502	-1.19264	0.0468832
LOC_Os02g12490	expressed protein	13.6678	43.8905	0.311406	-1.68313	2.37299e-06
LOC_Os02g13870	aquaporin protein, putative, expressed	383.198	895.774	0.427784	-1.22505	1.38759e-10
LOC_Os02g14090	berberine and berberine like domain containing protein, expressed	8.30868	21.2488	0.391018	-1.35469	0.00214467
LOC_Os02g15540	expressed protein	15.6804	39.7424	0.39455	-1.34172	9.61288e-06
LOC_Os02g17292	retrotransposon protein, putative, unclassified, expressed	11.0225	30.1037	0.36615	-1.44949	0.000187686
LOC_Os02g18840	phosphatidylinositol 3- and 4-kinase family protein, putative, expressed	27.9339	57.6397	0.484631	-1.04504	0.000243304
LOC_Os02g21550	flavonol synthase/flavanone 3-hydroxylase, putative, expressed	3.53501	19.8724	0.177885	-2.49098	7.71987e-07
LOC_Os02g21870	expressed protein	12.2312	24.4997	0.499239	-1.0022	0.0172282
LOC_Os02g22580	expressed protein	5.54235	21.2387	0.260955	-1.93813	0.0234459
LOC_Os02g22590	expressed protein	7.40374	24.816	0.298345	-1.74495	1.24577e-05
LOC_Os02g25449	expressed protein	3.01577	13.7703	0.219005	-2.19096	0.00040821
LOC_Os02g28980	peptidyl-prolyl isomerase, putative, expressed	20.0059	72.5268	0.275842	-1.85809	2.69492e-12
LOC_Os02g30200	PE-PGRS family protein, putative, expressed	188.698	398.719	0.473261	-1.07929	7.98423e-09
LOC_Os02g30600	expressed protein	21.2946	48.3457	0.440465	-1.1829	2.74284e-06
LOC_Os02g32450	expressed protein	4.96609	15.3634	0.323242	-1.62931	0.00703515
LOC_Os02g32469	expressed protein	17.2514	58.0085	0.297394	-1.74955	1.91252e-13
LOC_Os02g32520	ERD1 protein, chloroplast precursor, putative, expressed	29.6049	79.9329	0.370372	-1.43295	0
LOC_Os02g35020	glycosyl transferase, putative, expressed	1.14912	9.64304	0.119165	-3.06896	0.000539975
LOC_Os02g35940	gibberellin receptor GID1L2, putative, expressed	17.7582	36.613	0.485026	-1.04387	0.0357857
LOC_Os02g36600	aldose 1-epimerase, putative, expressed	11.6032	28.7073	0.40419	-1.3069	0.00173087
LOC_Os02g37280	heavy metal transport/detoxification protein, putative, expressed	70.0348	172.771	0.405363	-1.30271	2.43912e-05
LOC_Os02g38240	rhodanese family protein, putative, expressed	7.7698	18.7836	0.413647	-1.27353	0.00916107
LOC_Os02g39640	expressed protein	9.28583	23.7301	0.39131	-1.35361	0.000889501
LOC_Os02g40440	GDSL-like lipase/acylhydrolase, putative, expressed	170.357	461.246	0.36934	-1.43698	5.98071e-11
LOC_Os02g40800	expressed protein	14.1361	54.8899	0.257536	-1.95716	0.00521241
LOC_Os02g40900	RNA recognition motif containing protein, putative, expressed	10.671	44.5107	0.239741	-2.06045	1.26116e-12
LOC_Os02g41904	DEF7 - Defensin and Defensin-like DEFL family, expressed	154.274	647.128	0.238398	-2.06855	0
LOC_Os02g42350	nitrilase, putative, expressed	9.32341	20.0139	0.465848	-1.10207	0.0221068
LOC_Os02g42810	oxidoreductase, short chain dehydrogenase/reductase family domain containing protein, expressed	9.45362	26.1568	0.361421	-1.46825	0.000111454
LOC_Os02g46260	OsSCP9 - Putative Serine Carboxypeptidase homologue, expressed	16.3986	36.557	0.448577	-1.15657	0.000139061
LOC_Os02g47020	phosphoribulokinase/Uridine kinase family protein, expressed	8.88809	19.1468	0.464208	-1.10716	0.0268438
LOC_Os02g47430	expressed protein	1.77486	7.68976	0.230808	-2.11524	0.0290863
LOC_Os02g49140	glycosyltransferase, putative, expressed	11.0927	38.7505	0.28626	-1.8046	2.94421e-09
LOC_Os02g49680	arsenate reductase, putative, expressed	11.0413	22.581	0.488964	-1.0322	0.0203423
LOC_Os02g49870	expressed protein	6.70649	44.7002	0.150033	-2.73665	0
LOC_Os02g50700	expressed protein	43.2629	92.4528	0.467946	-1.09559	0.0202008
LOC_Os02g51080	FAD binding domain containing protein, expressed	44.7926	128.711	0.348008	-1.52281	0
LOC_Os02g51290	HVA22, putative, expressed	10.8968	28.1992	0.386422	-1.37175	0.00202266
LOC_Os02g52190	helix-loop-helix DNA-binding protein, putative, expressed	2.04811	8.55589	0.23938	-2.06263	0.0195949
LOC_Os02g52270	heat shock protein DnaJ, putative, expressed	11.7978	30.7102	0.384165	-1.3802	4.92787e-05
LOC_Os02g52490	expressed protein	3.89201	13.5076	0.288134	-1.79519	0.00336414
LOC_Os02g52780	bZIP transcription factor, putative, expressed	15.5767	35.7414	0.435817	-1.1982	0.000740885
LOC_Os02g53360	expressed protein	4.65824	15.8296	0.294274	-1.76477	0.00120526
LOC_Os02g54140	hsp20/alpha crystallin family protein, putative, expressed	0.359197	4.77208	0.0752707	-3.73177	0.0253808
LOC_Os02g54540	SCP-like extracellular protein, expressed	4.75545	43.3942	0.109587	-3.18985	0
LOC_Os02g54560	SCP-like extracellular protein, expressed	1.11298	15.8481	0.0702276	-3.83182	1.08762e-07
LOC_Os02g54830	RING-H2 finger protein, putative, expressed	48.8197	99.0695	0.492782	-1.02098	0.000403489
LOC_Os02g54930	expressed protein	7.62547	19.8236	0.384665	-1.37832	0.0035982
LOC_Os02g55689	expressed protein	0.454341	4.89448	0.0928271	-3.42931	0.0295232
LOC_Os02g56360	expressed protein	20.502	42.0534	0.487524	-1.03645	0.000194513
LOC_Os02g56900	thioredoxin family protein, putative, expressed	63.5736	148.778	0.427306	-1.22666	0
LOC_Os02g56920	WAX2, putative, expressed	27.1883	58.5732	0.464177	-1.10725	0.00524169
LOC_Os02g58170	transposon protein, putative, unclassified, expressed	13.9852	30.5524	0.457746	-1.12738	0.00108997
LOC_Os03g01020	pectinesterase inhibitor domain containing protein, putative, expressed	5.17758	19.1045	0.271013	-1.88357	0.00146804
LOC_Os03g01270	expansin precursor, putative, expressed	2.95835	31.5575	0.0937447	-3.41512	0
LOC_Os03g01980	KIP1, putative, expressed	4.80981	12.9403	0.371691	-1.42782	0.0279568
LOC_Os03g02670	transporter family protein, putative, expressed	22.1351	44.7139	0.495039	-1.01439	0.0180948
LOC_Os03g04120	AMP-binding enzyme, putative, expressed	14.8118	42.2212	0.350814	-1.51122	6.49538e-08
LOC_Os03g05049	expressed protein	4.25534	14.3212	0.297137	-1.7508	0.00280459
LOC_Os03g05220	expressed protein	16.5984	37.4836	0.442817	-1.17522	0.0424084
LOC_Os03g06520	sulfate transporter, putative, expressed	18.4743	59.0996	0.312596	-1.67763	0.00699602
LOC_Os03g07260	tetratricopeptide repeat domain containing protein, expressed	6.98717	18.2187	0.383517	-1.38264	0.00511864
LOC_Os03g07994	expressed protein	10.5612	37.548	0.281272	-1.82996	2.95528e-05
LOC_Os03g08284	expressed protein	12.3557	24.9122	0.495971	-1.01167	0.0143772
LOC_Os03g09230	LTPL69 - Protease inhibitor/seed storage/LTP family protein precursor, expressed	28.3594	57.261	0.495265	-1.01373	0.0173286
LOC_Os03g10090	transporter family protein, putative, expressed	20.1497	82.9205	0.243	-2.04097	0
LOC_Os03g10320	expressed protein	106.063	295.638	0.358759	-1.47891	0
LOC_Os03g11520	expressed protein	31.779	74.6629	0.425633	-1.23232	3.19756e-06
LOC_Os03g12730	receptor protein kinase CLAVATA1 precursor, putative, expressed	9.08622	22.2157	0.409	-1.28983	0.00262203
LOC_Os03g14210	glycosyl hydrolases family 17, putative, expressed	26.5015	88.2068	0.300448	-1.73481	0
LOC_Os03g15320	glyoxal oxidase-related, putative, expressed	27.1845	150.397	0.180751	-2.46792	8.05025e-06
LOC_Os03g15460	expressed protein	244.887	545.473	0.448944	-1.15539	0.0229828
LOC_Os03g15710	strictosidine synthase, putative, expressed	124.21	257.887	0.481643	-1.05396	0.0263082
LOC_Os03g15890	RNA recognition motif containing protein, expressed	18.105	88.8333	0.203809	-2.29471	1.10262e-06
LOC_Os03g15960	hsp20/alpha crystallin family protein, putative, expressed	24.8014	78.8656	0.314477	-1.66897	0.000102156
LOC_Os03g16040	hsp20/alpha crystallin family protein, putative, expressed	24.8602	55.3243	0.449354	-1.15407	6.07833e-07
LOC_Os03g17100	Core histone H2A/H2B/H3/H4 domain containing protein, putative, expressed	14.8591	48.3707	0.307193	-1.70278	8.6356e-06
LOC_Os03g17500	expressed protein	9.89578	25.3327	0.390633	-1.35611	0.0153834
LOC_Os03g18140	expressed protein	27.841	74.4267	0.374073	-1.41861	1.1971e-12
LOC_Os03g18200	heat shock protein DnaJ, putative, expressed	9.05784	24.4611	0.370296	-1.43325	0.00031365
LOC_Os03g18264	expressed protein	11.2188	44.3727	0.252831	-1.98376	7.45208e-07
LOC_Os03g18640	laccase precursor protein, putative, expressed	17.6924	50.1781	0.352593	-1.50393	7.12037e-06
LOC_Os03g18870	heat shock protein DnaJ, putative, expressed	9.88779	46.4521	0.21286	-2.23203	8.97985e-10
LOC_Os03g19670	GDSL-like lipase/acylhydrolase, putative, expressed	3.84147	13.0847	0.293586	-1.76814	0.00480629
LOC_Os03g21510	inactive receptor kinase At2g26730 precursor, putative, expressed	11.3154	33.5977	0.336789	-1.57008	6.00197e-06
LOC_Os03g21730	receptor-like protein kinase precursor, putative, expressed	25.0296	51.6169	0.484911	-1.04421	0.00325762
LOC_Os03g22040	expressed protein	7.18358	18.0142	0.398773	-1.32636	0.00811648
LOC_Os03g22370	ultraviolet-B-repressible protein, putative, expressed	2.9575	13.7066	0.215771	-2.21243	0.000389533
LOC_Os03g25530	expressed protein	43.4331	123.295	0.352269	-1.50525	2.00194e-08
LOC_Os03g25770	RNA recognition motif containing protein, putative, expressed	27.4131	57.1442	0.479718	-1.05974	9.92392e-05
LOC_Os03g27840	splicing factor, arginine/serine-rich 16, putative, expressed	40.8909	90.6432	0.451119	-1.14842	2.05596e-11
LOC_Os03g28190	dirigent, putative, expressed	0.500675	4.60343	0.108761	-3.20076	0.0482628
LOC_Os03g30240	expressed protein	2.48651	9.53261	0.260842	-1.93875	0.0164869
LOC_Os03g30300	6-phosphogluconolactonase, putative, expressed	2.32815	10.993	0.211785	-2.23933	0.00221552
LOC_Os03g30840	expressed protein	7.22564	21.123	0.342074	-1.54762	0.000455265
LOC_Os03g31160	expressed protein	20.6711	43.3925	0.476374	-1.06983	8.20114e-05
LOC_Os03g38500	expressed protein	10.4467	24.7612	0.421899	-1.24503	0.00173479
LOC_Os03g39610	chlorophyll A-B binding protein, putative, expressed	20.4955	89.928	0.22791	-2.13346	3.13282e-09
LOC_Os03g39655	expressed protein	16.8174	37.9449	0.443205	-1.17396	0.00584759
LOC_Os03g41060	GASR2 - Gibberellin-regulated GASA/GAST/Snakin family protein precursor, putative, expressed	38.3535	127.394	0.301061	-1.73187	0
LOC_Os03g43480	AGG2, putative, expressed	3.05296	9.63204	0.316959	-1.65763	0.0419563
LOC_Os03g45930	expressed protein	5.46459	16.6078	0.329037	-1.60368	0.00224385
LOC_Os03g47460	ribosome inactivating protein, putative, expressed	72.1563	179.68	0.401583	-1.31623	0.0348414
LOC_Os03g50310	CCT/B-box zinc finger protein, putative, expressed	3.13682	12.9021	0.243124	-2.04024	0.00146133
LOC_Os03g53350	anthocyanin 3-O-beta-glucosyltransferase, putative, expressed	50.5378	138.046	0.366095	-1.44971	5.81529e-08
LOC_Os03g53360	transferase family protein, putative, expressed	30.0108	62.6516	0.479011	-1.06187	0.00399979
LOC_Os03g54050	anther-specific proline-rich protein APG precursor, putative, expressed	21.1292	73.9475	0.285732	-1.80727	0
LOC_Os03g54240	expressed protein	4.18332	11.7044	0.357413	-1.48434	0.0347607
LOC_Os03g55120	plastocyanin-like domain containing protein, putative, expressed	35.1905	91.9495	0.382715	-1.38566	0
LOC_Os03g55350	OsSub31 - Putative Subtilisin homologue, expressed	96.8404	202.384	0.478498	-1.06342	1.00033e-10
LOC_Os03g55890	ternary complex factor MIP1, putative, expressed	9.68299	20.2848	0.477353	-1.06687	0.0269218
LOC_Os03g57880	glucan endo-1,3-beta-glucosidase precursor, putative, expressed	14.7068	36.4816	0.403129	-1.31069	3.23787e-05
LOC_Os03g57970	LTPL73 - Protease inhibitor/seed storage/LTP family protein precursor, expressed	8.91958	30.8838	0.288811	-1.7918	3.92798e-06
LOC_Os03g60890	calmodulin binding protein, putative, expressed	2.771	12.6825	0.21849	-2.19436	0.000845775
LOC_Os03g62740	GDSL-like lipase/acylhydrolase, putative, expressed	70.1409	313.251	0.223912	-2.15899	8.75326e-08
LOC_Os03g63240	disease resistance protein, putative, expressed	7.59022	38.5592	0.196846	-2.34486	1.41255e-08
LOC_Os03g63370	CRAL/TRIO domain containing protein, expressed	20.8089	43.8949	0.474062	-1.07685	6.40096e-05
LOC_Os03g64150	MATE efflux family protein, putative, expressed	3.26124	12.8187	0.254412	-1.97476	0.00209697
LOC_Os04g01140	cytochrome P450 93A2, putative, expressed	7.14096	17.9106	0.398701	-1.32662	0.00839474
LOC_Os04g05010	CBS domain containing membrane protein, putative, expressed	11.7996	25.5138	0.46248	-1.11254	0.00485605
LOC_Os04g08764	avr9/Cf-9 rapidly elicited protein 137, putative, expressed	8.19133	32.1509	0.254778	-1.97269	1.43624e-08
LOC_Os04g11524	retrotransposon protein, putative, unclassified, expressed	8.25468	19.9817	0.413112	-1.2754	0.00610235
LOC_Os04g14200	expressed protein	20.6502	46.6112	0.443031	-1.17452	0.000449515
LOC_Os04g20330	UDP-glucoronosyl/UDP-glucosyl transferase, putative, expressed	9.24752	20.4732	0.451689	-1.1466	0.0142313
LOC_Os04g24110	anthocyanin 3-O-beta-glucosyltransferase, putative, expressed	3.70825	13.4757	0.275181	-1.86155	0.00247429
LOC_Os04g24414	expressed protein	20.3258	55.6197	0.365443	-1.45228	6.51957e-10
LOC_Os04g25784	expressed protein	14.6275	72.6031	0.201472	-2.31135	4.84505e-05
LOC_Os04g28420	peptidyl-prolyl isomerase, putative, expressed	5.46758	23.7018	0.230682	-2.11602	7.74946e-07
LOC_Os04g32620	ethylene-responsive transcription factor ERF114, putative, expressed	1.4877	6.95389	0.213937	-2.22474	0.0490595
LOC_Os04g33110	expressed protein	11.0474	45.5721	0.242415	-2.04445	2.46876e-05
LOC_Os04g33830	membrane protein, putative, expressed	14.782	33.0737	0.44694	-1.16185	0.00643369
LOC_Os04g33880	HVA22, putative, expressed	11.209	25.3047	0.44296	-1.17475	0.00284784
LOC_Os04g36570	expressed protein	28.891	60.2338	0.479647	-1.05995	0.00376677
LOC_Os04g37570	aspartic proteinase nepenthesin precursor, putative, expressed	61.3234	185.99	0.329714	-1.60071	0.00316226
LOC_Os04g37680	alpha/beta hydrolase fold, putative, expressed	32.8376	246.493	0.133219	-2.90813	0.000746985
LOC_Os04g38410	chlorophyll A-B binding protein, putative, expressed	27.5727	160.396	0.171903	-2.54033	0
LOC_Os04g39030	peptide transporter PTR2, putative, expressed	8.32546	27.449	0.303306	-1.72115	0.00297629
LOC_Os04g40460	cytochrome P450, putative, expressed	22.6475	60.6328	0.373519	-1.42075	0.000268969
LOC_Os04g41710	expressed protein	1.93752	17.8267	0.108686	-3.20176	1.12684e-07
LOC_Os04g43310	expressed protein	2.38671	14.4196	0.165518	-2.59494	3.74359e-05
LOC_Os04g43390	Os4bglu16 - monolignol beta-glucoside homologue, expressed	4.85915	14.4258	0.336836	-1.56988	0.00714284
LOC_Os04g47220	aquaporin protein, putative, expressed	175.173	596.662	0.293589	-1.76813	0
LOC_Os04g48750	3-oxo-5-alpha-steroid 4-dehydrogenase, putative, expressed	11.8646	28.2885	0.419414	-1.25355	0.000518813
LOC_Os04g49660	DUF581 domain containing protein, expressed	2.74601	19.1584	0.143332	-2.80257	9.96003e-05
LOC_Os04g49680	DUF581 domain containing protein, expressed	8.26922	24.58	0.33642	-1.57166	0.0119891
LOC_Os04g49700	zinc finger, C3HC4 type domain containing protein, expressed	22.4941	77.0703	0.291865	-1.77663	0.000156264
LOC_Os04g52590	protein kinase domain containing protein, expressed	3.98322	11.2937	0.352695	-1.50351	0.0376499
LOC_Os04g54240	wound induced protein, putative, expressed	6.30318	27.0921	0.232657	-2.10372	0.000233229
LOC_Os04g54300	wound induced protein, putative, expressed	11.4594	23.4396	0.488889	-1.03242	0.0196004
LOC_Os04g56180	peroxidase precursor, putative, expressed	1.80519	7.39061	0.244255	-2.03354	0.0430206
LOC_Os04g56950	jasmonate O-methyltransferase, putative, expressed	4.73762	17.3449	0.273142	-1.87228	0.000266504
LOC_Os04g58080	polygalacturonase inhibitor 3 precursor, putative, expressed	2.27049	12.3042	0.18453	-2.43807	0.000399434
LOC_Os04g58200	protochlorophyllide reductase A, chloroplast precursor, putative, expressed	54.5995	206.612	0.264261	-1.91996	0
LOC_Os04g58840	Eukaryotic aspartyl protease domain containing protein, expressed	30.2351	63.6822	0.474781	-1.07467	3.8205e-07
LOC_Os04g58860	harpin-induced protein 1 domain containing protein, expressed	53.017	120.311	0.440666	-1.18224	0.00131641
LOC_Os04g59440	chlorophyll A-B binding protein, putative, expressed	28.8089	150.953	0.190846	-2.38952	0
LOC_Os05g01280	expressed protein	3.95166	11.383	0.347153	-1.52636	0.032965
LOC_Os05g01780	STE_PAK_Ste20++TranslationKinase_Slob_Wnk.1 - STE kinases include homologs to sterile 7, sterile 11 and sterile 20 from yeast, expressed	7.06312	16.4692	0.428869	-1.22139	0.0266597
LOC_Os05g03450	lectin protein kinase family protein, putative, expressed	8.14147	30.1465	0.270063	-1.88863	9.01101e-05
LOC_Os05g05530	expressed protein	15.3411	33.8385	0.453363	-1.14126	0.000373981
LOC_Os05g05600	ATA15 protein, putative, expressed	9.74475	20.1318	0.484048	-1.04678	0.0325919
LOC_Os05g06780	LTPL104 - Protease inhibitor/seed storage/LTP family protein precursor, expressed	17.1733	42.2534	0.406436	-1.2989	0.0123666
LOC_Os05g07680	KIP1, putative, expressed	8.87824	19.2243	0.461824	-1.11459	0.0248925
LOC_Os05g08480	cytokinin-O-glucosyltransferase 1, putative, expressed	32.0082	112.101	0.285531	-1.80828	0.0108286
LOC_Os05g08850	cytochrome P450, putative, expressed	63.3312	192.562	0.328888	-1.60433	0
LOC_Os05g09550	Der1-like family domain containing protein, expressed	15.8704	38.046	0.417139	-1.2614	1.83336e-05
LOC_Os05g11260	expressed protein	12.2832	28.0637	0.437691	-1.19202	0.00107771
LOC_Os05g12300	expressed protein	14.3345	59.8457	0.239524	-2.06176	0
LOC_Os05g13580	OsCML18 - Calmodulin-related calcium sensor protein, expressed	292.191	698.472	0.418329	-1.25729	0
LOC_Os05g13810	expressed protein	5.11219	12.9235	0.395572	-1.33799	0.0435393
LOC_Os05g18650	expressed protein	16.6616	36.2847	0.459191	-1.12283	0.0129966
LOC_Os05g20020	polygalacturonase, putative, expressed	7.61451	102.702	0.0741416	-3.75357	0
LOC_Os05g22880	expressed protein	11.4713	33.1041	0.346523	-1.52898	0.0122342
LOC_Os05g25640	cytochrome P450, putative, expressed	46.7639	103.577	0.451488	-1.14724	0.0447542
LOC_Os05g25974	expressed protein	15.5739	37.7341	0.412729	-1.27673	0.000121976
LOC_Os05g26840	permease domain containing protein, putative, expressed	23.1619	53.5841	0.432254	-1.21005	0.000123933
LOC_Os05g27090	basic helix-loop-helix domain containing protein, expressed	1.23377	6.56125	0.18804	-2.41089	0.0312947
LOC_Os05g28830	PMR5, putative, expressed	13.9271	60.2253	0.23125	-2.11248	0.00287944
LOC_Os05g30350	Os5bglu22 - beta-glucosidase homologue, similar to G. max isohydroxyurate hydrolase, expressed	3.24602	12.2683	0.264585	-1.9182	0.00367366
LOC_Os05g33670	expressed protein	6.43573	16.8277	0.382448	-1.38667	0.0384116
LOC_Os05g33840	transketolase, putative, expressed	12.0812	30.2226	0.399742	-1.32286	0.000119907
LOC_Os05g34130	expressed protein	14.5859	31.6403	0.46099	-1.11719	0.000920792
LOC_Os05g34150	glutathione S-transferase, putative, expressed	102.559	248.73	0.412332	-1.27812	1.86776e-09
LOC_Os05g34320	beta-hexosaminidase precursor, putative, expressed	6.11624	15.558	0.393125	-1.34694	0.0168464
LOC_Os05g34914	expressed protein	28.8088	67.4272	0.427258	-1.22682	9.4432e-07
LOC_Os05g36184	expressed protein	9.84892	22.4883	0.437957	-1.19114	0.00556601
LOC_Os05g37880	growth regulator related protein, putative, expressed	7.46519	16.6227	0.449095	-1.15491	0.0384116
LOC_Os05g38270	regulator of chromosome condensation, putative, expressed	29.7114	65.3277	0.454805	-1.13668	1.4295e-07
LOC_Os05g38530	DnaK family protein, putative, expressed	20.5675	78.7465	0.261186	-1.93685	0
LOC_Os05g39950	DUF623 domain containing protein, expressed	1.36107	10.6562	0.127725	-2.96888	0.000268761
LOC_Os05g39990	expansin precursor, putative, expressed	61.2862	135.549	0.452134	-1.14518	0
LOC_Os05g41550	expressed protein	28.6668	89.1643	0.321506	-1.63708	0.00332657
LOC_Os05g43310	photosystem II reaction center W protein, chloroplast precursor, putative, expressed	2.84846	14.9515	0.190513	-2.39204	6.42642e-05
LOC_Os05g45350	dnaJ domain containing protein, expressed	3.65005	16.2349	0.224828	-2.15311	0.000431031
LOC_Os05g46954	expressed protein	18.2573	51.2749	0.356068	-1.48978	4.5642e-05
LOC_Os05g47640	threonine synthase, chloroplast precursor, putative, expressed	21.4823	47.9739	0.447792	-1.1591	4.81851e-06
LOC_Os05g48630	expressed protein	16.1479	75.1959	0.214745	-2.2193	1.17856e-08
LOC_Os05g48690	transcription factor like protein, putative, expressed	60.5129	130.883	0.462342	-1.11297	0.00470207
LOC_Os05g48810	dnaJ domain containing protein, expressed	14.1171	45.6044	0.309555	-1.69173	4.92489e-10
LOC_Os05g49940	expressed protein	2.82664	13.3583	0.211602	-2.24058	0.0155592
LOC_Os05g51220	aspartic proteinase, putative, expressed	4.58938	15.0418	0.305108	-1.71261	0.00243183
LOC_Os05g51230	phosphatidylinositol 3- and 4-kinase family protein, putative, expressed	3.37187	11.3523	0.29702	-1.75137	0.0127064
LOC_Os05g51380	expressed protein	5.75853	17.6961	0.325413	-1.61966	0.00123171
LOC_Os06g03200	expressed protein	10.9887	31.348	0.35054	-1.51235	7.39761e-06
LOC_Os06g04070	pyridoxal-dependent decarboxylase protein, putative, expressed	113.846	457.446	0.248874	-2.00652	0.0379858
LOC_Os06g04399	hypersensitive-induced reaction protein 4, putative, expressed	23.6345	77.5479	0.304773	-1.71419	2.76177e-06
LOC_Os06g05368	expressed protein	1.71881	9.23659	0.186087	-2.42595	0.00414606
LOC_Os06g05960	expressed protein	0.567265	7.15556	0.0792762	-3.65697	0.00225405
LOC_Os06g06460	histone H3, putative, expressed	5.18003	15.6164	0.331704	-1.59203	0.00653938
LOC_Os06g07100	RING-H2 finger protein, putative, expressed	2.13463	10.9696	0.194594	-2.36146	0.00144087
LOC_Os06g08250	zinc finger family protein, putative, expressed	5.13951	15.1004	0.340356	-1.55488	0.00584759
LOC_Os06g08884	expressed protein	6.23972	14.6411	0.426177	-1.23047	0.0436936
LOC_Os06g09820	cupin superfamily protein, putative, expressed	1.67873	8.67372	0.193543	-2.36928	0.00733786
LOC_Os06g11070	expressed protein	18.7551	42.4386	0.441936	-1.17809	1.73895e-05
LOC_Os06g11760	expressed protein	3.11901	14.5861	0.213835	-2.22543	0.000194208
LOC_Os06g12440	LTPL60 - Protease inhibitor/seed storage/LTP family protein precursor, putative, expressed	18.3269	46.704	0.392405	-1.34959	0.0353105
LOC_Os06g14540	endoglucanase, putative, expressed	47.863	131.774	0.363222	-1.46108	1.27194e-05
LOC_Os06g15400	expressed protein	1.79135	12.1286	0.147696	-2.75929	0.000138648
LOC_Os06g19630	steroid nuclear receptor, ligand-binding, putative, expressed	7.71345	17.193	0.448639	-1.15637	0.0443492
LOC_Os06g21590	chlorophyll A-B binding protein, putative, expressed	6.38343	49.1665	0.129833	-2.94527	0
LOC_Os06g24910	expressed protein	10.2794	28.909	0.355576	-1.49177	0.00910824
LOC_Os06g34810	expressed protein	10.9428	25.3608	0.431483	-1.21263	0.00621953
LOC_Os06g36810	expressed protein	4.14627	16.3881	0.253004	-1.98277	0.00877658
LOC_Os06g37080	L-ascorbate oxidase precursor, putative, expressed	4.05472	14.9849	0.270587	-1.88584	0.000942707
LOC_Os06g38320	expressed protein	7.39447	19.3774	0.381604	-1.38985	0.0031565
LOC_Os06g38960	expressed protein	75.4243	192.51	0.391793	-1.35184	0
LOC_Os06g39230	aldehyde dehydrogenase, putative, expressed	9.88064	23.3249	0.423608	-1.2392	0.0028451
LOC_Os06g39240	endothelial differentiation-related factor 1, putative, expressed	0.680031	10.1271	0.0671494	-3.89648	6.21985e-05
LOC_Os06g39470	transferase family protein, putative, expressed	9.20651	22.5935	0.407485	-1.29518	0.00221552
LOC_Os06g40580	expressed protein	13.6971	28.7985	0.47562	-1.07212	0.00314418
LOC_Os06g40770	expressed protein	84.6139	174.648	0.484484	-1.04548	0
LOC_Os06g41800	dihydroflavonol-4-reductase, putative, expressed	37.2289	127.327	0.292388	-1.77405	0.00130763
LOC_Os06g41880	OsSub51 - Putative Subtilisin homologue, expressed	5.92047	20.2283	0.292682	-1.77259	0.000112303
LOC_Os06g41910	expressed protein	1.65831	11.1736	0.148413	-2.75231	0.000324005
LOC_Os06g43600	LTPL129 - Protease inhibitor/seed storage/LTP family protein precursor, expressed	21.4685	109.208	0.196584	-2.34678	1.26116e-12
LOC_Os06g44320	expressed protein	0.653987	5.02472	0.130154	-2.94171	0.0444622
LOC_Os06g46900	phosphosulfolactate synthase-related protein, putative, expressed	9.8318	32.9458	0.298424	-1.74457	1.69431e-07
LOC_Os06g47600	thaumatin family domain containing protein, expressed	7.01512	33.0604	0.212191	-2.23656	0.00336782
LOC_Os06g47910	GDSL-like lipase/acylhydrolase, putative, expressed	0.659348	6.56249	0.100472	-3.31513	0.0464856
LOC_Os06g48350	CPuORF14 - conserved peptide uORF-containing transcript, expressed	52.3766	153.239	0.341797	-1.54879	0
LOC_Os06g49680	expressed protein	23.9342	65.6232	0.364721	-1.45514	0.018121
LOC_Os06g49860	methyltransferase, putative, expressed	36.2726	81.2251	0.446569	-1.16305	2.09626e-10
LOC_Os06g50539	expressed protein	46.8799	195.596	0.239677	-2.06084	2.40272e-07
LOC_Os06g51260	MYB family transcription factor, putative, expressed	4.8089	35.9363	0.133817	-2.90166	0
LOC_Os07g01660	dirigent, putative, expressed	16.1234	52.5454	0.306846	-1.70441	9.7275e-05
LOC_Os07g02100	flavin-containing monooxygenase family protein, putative, expressed	12.1652	30.1503	0.403484	-1.30941	0.000143828
LOC_Os07g04840	PsbP, putative, expressed	52.2918	140.677	0.371716	-1.42773	8.67413e-08
LOC_Os07g05365	photosystem II 10 kDa polypeptide, chloroplast precursor, putative, expressed	2.93886	19.3752	0.151681	-2.72088	0.00022801
LOC_Os07g08140	heat stress transcription factor, putative, expressed	4.53299	12.6954	0.357059	-1.48577	0.0229828
LOC_Os07g08150	early light-induced protein, chloroplast precursor, putative, expressed	0.0155623	4.38967	0.00354521	-8.13991	0.0123848
LOC_Os07g08669	expressed protein	2.4283	8.75933	0.277224	-1.85087	0.0337996
LOC_Os07g09620	acanthoscurrin-1 precursor, putative, expressed	33.8724	75.3147	0.449745	-1.15282	5.05165e-06
LOC_Os07g09625	expressed protein	4.90457	14.1695	0.346136	-1.53059	0.0358049
LOC_Os07g09950	OsFBX222 - F-box domain containing protein, expressed	2.51974	9.62557	0.261776	-1.9336	0.0158822
LOC_Os07g10410	AP2 domain containing protein, expressed	0.884281	5.60871	0.157662	-2.66509	0.0405503
LOC_Os07g10420	expressed protein	17.4177	53.8891	0.323213	-1.62944	0.00366918
LOC_Os07g10530	carboxyl-terminal peptidase, putative, expressed	31.8727	66.1426	0.481878	-1.05326	3.44848e-07
LOC_Os07g13634	cytokinin-N-glucosyltransferase 1, putative, expressed	5.94881	14.3912	0.413365	-1.27451	0.0373581
LOC_Os07g15959	expressed protein	2.1738	9.80074	0.221799	-2.17267	0.00618559
LOC_Os07g16030	expressed protein	3.51613	15.7791	0.222834	-2.16596	0.000117886
LOC_Os07g22930	starch synthase, putative, expressed	16.3301	37.0288	0.44101	-1.18112	0.0195332
LOC_Os07g23270	transposon protein, putative, CACTA, En/Spm sub-class, expressed	8.29726	17.6244	0.470782	-1.08687	0.0449175
LOC_Os07g23280	transposon protein, putative, unclassified, expressed	9.69226	21.7633	0.445348	-1.16699	0.00838076
LOC_Os07g23640	retrotransposon protein, putative, Ty3-gypsy subclass, expressed	1.50009	13.6184	0.110152	-3.18244	5.30943e-05
LOC_Os07g23660	retrotransposon protein, putative, unclassified, expressed	0.643831	7.07147	0.0910464	-3.45725	0.00928617
LOC_Os07g23810	expressed protein	7.172	22.212	0.322888	-1.63089	0.00013469
LOC_Os07g23930	expressed protein	12.6362	26.9962	0.468072	-1.0952	0.00389539
LOC_Os07g24230	integral membrane transporter family protein, putative, expressed	47.4952	124.66	0.380997	-1.39215	7.33e-08
LOC_Os07g25430	photosystem I reaction center subunit IV A, chloroplast precursor, putative, expressed	12.4584	35.9555	0.346495	-1.52909	0.0426897
LOC_Os07g26630	aquaporin protein, putative, expressed	3.20249	35.4684	0.0902912	-3.46927	9.42595e-05
LOC_Os07g27810	fiber protein Fb34, putative, expressed	28.4232	69.3427	0.409895	-1.28667	2.32528e-10
LOC_Os07g30300	small G protein family protein, putative, expressed	13.063	30.1648	0.433055	-1.20738	0.000483768
LOC_Os07g32020	UDP-glucoronosyl and UDP-glucosyl transferase domain containing protein, expressed	79.9262	160.342	0.498472	-1.00442	7.89919e-10
LOC_Os07g34006	transporter family protein, putative, expressed	9.95933	21.2456	0.468772	-1.09304	0.0175638
LOC_Os07g37240	chlorophyll A-B binding protein, putative, expressed	4.96358	100.397	0.0494396	-4.33819	0
LOC_Os07g38960	chlorophyll A-B binding protein, putative, expressed	7.16483	35.2133	0.203469	-2.29712	2.97884e-11
LOC_Os07g38990	expressed protein	8.71821	19.2811	0.452163	-1.14509	0.0197756
LOC_Os07g40020	GRAS family transcription factor domain containing protein, expressed	7.96108	21.3514	0.37286	-1.42329	0.00116235
LOC_Os07g40690	NAD dependent epimerase/dehydratase family protein, putative, expressed	5.17512	12.9946	0.398253	-1.32824	0.0444033
LOC_Os07g42250	strictosidine synthase, putative, expressed	14.6387	32.7292	0.447267	-1.16079	0.000398963
LOC_Os07g43070	expressed protein	36.6922	101.219	0.362502	-1.46394	0
LOC_Os07g43950	RNA recognition motif containing protein, putative, expressed	30.3965	65.5006	0.464064	-1.1076	1.01147e-07
LOC_Os07g46480	eukaryotic aspartyl protease domain containing protein, expressed	3.79749	45.3851	0.0836727	-3.5791	0.000157613
LOC_Os07g46700	zinc finger, RING-type, putative, expressed	2.41701	10.439	0.231537	-2.11069	0.00511613
LOC_Os07g49400	OsAPx2 - Cytosolic Ascorbate Peroxidase encoding gene 4,5,6,8, expressed	616.358	1501.81	0.41041	-1.28486	0
LOC_Os08g01100	HMG1/2, putative, expressed	2.14956	8.28263	0.259526	-1.94605	0.0328137
LOC_Os08g01380	2Fe-2S iron-sulfur cluster binding domain containing protein, expressed	59.9276	158.18	0.378857	-1.40028	0
LOC_Os08g01400	expressed protein	6.97898	19.7349	0.353636	-1.49966	0.00120526
LOC_Os08g03070	lectin-like receptor kinase 1, putative, expressed	4.13405	17.6599	0.234093	-2.09485	0.00862862
LOC_Os08g04420	tyrosine protein kinase domain containing protein, putative, expressed	12.7027	30.7486	0.413116	-1.27538	0.000175973
LOC_Os08g05890	MSP domain containing protein, expressed	17.0055	39.9397	0.425778	-1.23183	1.57748e-05
LOC_Os08g06110	MYB family transcription factor, putative, expressed	50.3114	198.231	0.253802	-1.97823	0
LOC_Os08g09690	nuclear transcription factor Y subunit, putative, expressed	2.90481	15.4855	0.187582	-2.41441	3.78459e-05
LOC_Os08g10020	photosystem II 10 kDa polypeptide, chloroplast precursor, putative, expressed	47.6314	97.0631	0.490726	-1.02701	3.29699e-10
LOC_Os08g12410	pectinesterase, putative, expressed	7.21586	18.6015	0.387918	-1.36618	0.0316321
LOC_Os08g13920	glycosyl hydrolases family 16, putative, expressed	11.7263	26.138	0.448631	-1.1564	0.0109511
LOC_Os08g15444	expressed protein	10.6295	32.4383	0.327685	-1.60962	4.9635e-06
LOC_Os08g17680	stromal cell-derived factor 2-like protein precursor, putative, expressed	14.186	34.079	0.416267	-1.26442	0.00146702
LOC_Os08g21541	expressed protein	3.02837	9.69818	0.312262	-1.67917	0.0377538
LOC_Os08g23120	RNA recognition motif containing protein, putative, expressed	23.4721	53.4223	0.439369	-1.1865	5.4027e-07
LOC_Os08g28784	expressed protein	4.53742	20.1304	0.225402	-2.14943	6.72453e-06
LOC_Os08g30719	expressed protein	5.19924	13.8994	0.374062	-1.41865	0.0203044
LOC_Os08g31030	HOTHEAD precursor, putative, expressed	14.6455	108.449	0.135045	-2.88849	0.00111391
LOC_Os08g32520	expressed protein	12.5544	33.2788	0.377248	-1.40642	0.0447542
LOC_Os08g33150	MYB family transcription factor, putative, expressed	17.693	97.5186	0.181432	-2.4625	8.45524e-05
LOC_Os08g33660	MYB family transcription factor, putative, expressed	9.12019	24.3651	0.374313	-1.41768	0.000382312
LOC_Os08g33820	chlorophyll A-B binding protein, putative, expressed	9.36052	124.171	0.0753841	-3.7296	2.02381e-09
LOC_Os08g34280	cinnamoyl-CoA reductase, putative, expressed	212.593	580.421	0.366273	-1.44901	0.00168545
LOC_Os08g36150	activator of 90 kDa heat shock protein ATPase homolog, putative, expressed	14.6377	30.8641	0.474262	-1.07624	0.00181684
LOC_Os08g37040	gibberellin receptor GID1L2, putative, expressed	15.4028	57.0965	0.269769	-1.8902	0.00011416
LOC_Os08g38270	fasciclin domain containing protein, expressed	5.9681	18.8167	0.317171	-1.65667	0.0107408
LOC_Os08g38300	Core histone H2A/H2B/H3/H4 domain containing protein, putative, expressed	14.518	31.4246	0.461995	-1.11405	0.00133077
LOC_Os08g38700	C3-BTB2 - Bric-a-Brac, Tramtrack, Broad Complex BTB domain with C3 subfamily conserved sequence, expressed	9.70205	19.8727	0.488211	-1.03442	0.0397756
LOC_Os08g39150	expressed protein	10.6975	33.4504	0.319802	-1.64475	4.97922e-07
LOC_Os08g39550	polygalacturonase inhibitor 2 precursor, putative, expressed	1.04984	10.8464	0.0967918	-3.36897	8.10509e-05
LOC_Os08g41290	AIR12, putative, expressed	22.4029	85.159	0.263072	-1.92647	1.12917e-08
LOC_Os08g43334	HSF-type DNA-binding domain containing protein, expressed	0.582715	9.97159	0.0584375	-4.09696	5.71365e-05
LOC_Os08g44680	photosystem I reaction center subunit II, chloroplast precursor, putative, expressed	28.0021	93.4955	0.299502	-1.73936	0
LOC_Os08g44930	SNARE domain containing protein, putative, expressed	12.2707	29.9991	0.409037	-1.2897	0.00167717
LOC_Os08g45190	PGR5, putative, expressed	4.5414	16.047	0.283007	-1.82109	0.000774469
LOC_Os09g04290	expressed protein	73.4645	164.793	0.445798	-1.16554	0
LOC_Os09g04300	expressed protein	25.4077	53.9947	0.47056	-1.08755	3.71683e-06
LOC_Os09g04490	inactive receptor kinase At1g27190 precursor, putative, expressed	13.5914	28.6376	0.474602	-1.07521	0.00316226
LOC_Os09g04504	expressed protein	7.50927	49.0101	0.153219	-2.70634	0
LOC_Os09g04508	expressed protein	18.6327	50.0065	0.372606	-1.42428	1.4349e-08
LOC_Os09g07450	flavonol synthase, putative, expressed	9.29261	19.2501	0.482731	-1.05071	0.0387844
LOC_Os09g09980	glucan endo-1,3-beta-glucosidase precursor, putative, expressed	3.30327	10.8709	0.303863	-1.71851	0.0183609
LOC_Os09g12720	zinc finger, C3HC4 type domain containing protein, expressed	9.95285	19.9291	0.499412	-1.0017	0.0484127
LOC_Os09g13410	plant protein of unknown function domain containing protein, expressed	0.474341	7.48121	0.0634044	-3.97927	0.00399979
LOC_Os09g15770	CPuORF13 - conserved peptide uORF-containing transcript, expressed	55.8002	219.221	0.254538	-1.97405	0
LOC_Os09g16280	hydroxyproline-rich glycoprotein family protein, putative, expressed	7.97909	30.3723	0.26271	-1.92846	1.13025e-06
LOC_Os09g17740	chlorophyll A-B binding protein, putative, expressed	14.7068	112.014	0.131294	-2.92912	0
LOC_Os09g23894	expressed protein	18.2611	36.6941	0.497657	-1.00678	0.00279163
LOC_Os09g24190	expressed protein	6.79863	21.5726	0.31515	-1.66589	0.000558719
LOC_Os09g25620	CPuORF8 - conserved peptide uORF-containing transcript, expressed	67.7934	194.107	0.349258	-1.51763	4.8573e-12
LOC_Os09g26004	expressed protein	6.41501	19.9416	0.321689	-1.63626	0.000381969
LOC_Os09g26370	DUF581 domain containing protein, expressed	3.62669	17.985	0.201651	-2.31007	1.04558e-05
LOC_Os09g27970	expressed protein	70.1349	148.199	0.473246	-1.07934	2.70499e-06
LOC_Os09g28690	gibberellin receptor GID1L2, putative, expressed	43.9749	245.787	0.178915	-2.48266	0
LOC_Os09g29390	plastocyanin-like domain containing protein, putative, expressed	17.7462	70.1876	0.25284	-1.9837	0
LOC_Os09g31031	ubiquitin family protein, putative, expressed	21.0546	44.5785	0.472304	-1.08221	0.00344791
LOC_Os09g31270	polygalacturonase, putative, expressed	9.00976	28.4611	0.316563	-1.65943	0.0237529
LOC_Os09g31482	splicing factor U2AF, putative, expressed	23.2712	161.208	0.144355	-2.79231	0
LOC_Os09g32410	OsFBX333 - F-box domain containing protein, expressed	7.92492	17.3026	0.458018	-1.12652	0.038175
LOC_Os09g32560	expressed protein	5.55482	14.2418	0.390037	-1.35832	0.0248039
LOC_Os09g32984	auxin responsive protein, putative, expressed	1.1963	7.93864	0.150693	-2.73032	0.0053002
LOC_Os09g32988	POEI18 - Pollen Ole e I allergen and extensin family protein precursor, expressed	3.98251	17.9093	0.22237	-2.16896	2.63169e-05
LOC_Os09g34320	expressed protein	6.78212	17.9547	0.377735	-1.40455	0.00741757
LOC_Os09g35790	HSF-type DNA-binding domain containing protein, expressed	1.51615	14.1619	0.107058	-3.22354	4.20654e-06
LOC_Os09g36260	expressed protein	10.4894	21.152	0.495905	-1.01186	0.0333283
LOC_Os09g36730	MYB family transcription factor, putative, expressed	59.1811	136.202	0.434512	-1.20253	6.6686e-10
LOC_Os09g38020	Core histone H2A/H2B/H3/H4 domain containing protein, putative, expressed	140.023	305.517	0.458315	-1.12559	5.67821e-09
LOC_Os09g38680	expressed protein	44.2479	104.218	0.42457	-1.23592	5.24995e-08
LOC_Os10g05730	armadillo/beta-catenin repeat family protein, putative, expressed	50.0068	106.106	0.471289	-1.08532	2.84886e-12
LOC_Os10g05950	POEI11 - Pollen Ole e I allergen and extensin family protein precursor, expressed	50.9731	143.172	0.356028	-1.48994	7.33351e-09
LOC_Os10g09930	expressed protein	9.18212	29.416	0.312148	-1.6797	2.883e-06
LOC_Os10g11980	transferase family protein, putative, expressed	18.1838	69.8892	0.26018	-1.94242	0
LOC_Os10g24094	expressed protein	11.4582	37.9344	0.302052	-1.72713	0.000219441
LOC_Os10g25140	aminotransferase, classes I and II, domain containing protein, expressed	11.6757	25.4859	0.458123	-1.12619	0.0042901
LOC_Os10g25150	expressed protein	7.0393	18.3979	0.382615	-1.38604	0.00465149
LOC_Os10g28340	heat stress transcription factor, putative, expressed	6.20929	35.5126	0.174847	-2.51583	7.41444e-11
LOC_Os10g28570	expressed protein	5.8887	16.4173	0.358689	-1.4792	0.00535323
LOC_Os10g29159	expressed protein	9.44998	20.4014	0.463203	-1.11028	0.0338632
LOC_Os10g32770	WD repeat-containing protein, putative, expressed	12.4345	28.093	0.442619	-1.17586	0.00255698
LOC_Os10g33760	No apical meristem protein, putative, expressed	3.18072	17.5891	0.180835	-2.46726	0.0129274
LOC_Os10g35370	oxidoreductase, short chain dehydrogenase/reductase family domain containing family, expressed	4.59005	29.564	0.155258	-2.68726	4.62173e-11
LOC_Os10g35820	expressed protein	10.7245	22.591	0.474724	-1.07484	0.0144271
LOC_Os10g38800	leucine-rich repeat transmembrane protein kinase, putative, expressed	9.32782	27.8032	0.335495	-1.57564	1.6785e-05
LOC_Os10g40370	expressed protein	13.5965	32.5039	0.418303	-1.25738	0.00183335
LOC_Os10g41130	AP2 domain containing protein, expressed	2.91378	9.81126	0.296984	-1.75154	0.0273974
LOC_Os11g02840	protein kinase, putative, expressed	59.5595	134.916	0.441455	-1.17966	0.020513
LOC_Os11g03720	expressed protein	8.8873	21.9876	0.404196	-1.30687	0.00245323
LOC_Os11g05780	DUF623 domain containing protein, expressed	3.75656	26.9324	0.139481	-2.84186	1.3486e-10
LOC_Os11g09160	B3 DNA binding domain containing protein, expressed	7.1237	21.6758	0.328648	-1.60538	0.00465216
LOC_Os11g09710	expressed protein	27.0874	54.539	0.496661	-1.00967	0.00231637
LOC_Os11g11240	expressed protein	7.93339	17.3232	0.457964	-1.12669	0.0379748
LOC_Os11g11960	disease resistance protein RPM1, putative, expressed	6.08466	14.8714	0.409152	-1.28929	0.029564
LOC_Os11g13750	expressed protein	3.0974	15.2265	0.203422	-2.29745	0.0325919
LOC_Os11g14290	expressed protein	3.83653	24.2677	0.158092	-2.66116	2.63834e-06
LOC_Os11g14730	expressed protein	18.2125	37.5988	0.48439	-1.04576	0.0005072
LOC_Os11g18170	glutathione peroxidase, putative, expressed	16.3367	35.0317	0.466342	-1.10054	0.00045935
LOC_Os11g20020	expressed protein	5.05764	20.5125	0.246564	-2.01997	1.36652e-05
LOC_Os11g20750	expressed protein	7.81562	21.7336	0.359611	-1.47549	0.00715773
LOC_Os11g21804	expressed protein	13.7002	52.3749	0.26158	-1.93468	0.0144163
LOC_Os11g22396	expressed protein	8.16327	20.162	0.404883	-1.30442	0.00458895
LOC_Os11g29810	expressed protein	2.62832	10.361	0.253674	-1.97895	0.00870962
LOC_Os11g31890	NLI interacting factor-like phosphatase, putative, expressed	12.9167	30.5498	0.422807	-1.24193	0.00028245
LOC_Os11g34650	expressed protein	6.43665	15.9	0.404821	-1.30464	0.0192193
LOC_Os11g35710	cycloartenol synthase, putative, expressed	22.4047	51.8944	0.431737	-1.21178	5.11737e-07
LOC_Os11g36940	glucan endo-1,3-beta-glucosidase precursor, putative, expressed	2.97563	12.3923	0.24012	-2.05817	0.00220041
LOC_Os11g38260	PAP fibrillin family domain containing protein, expressed	0.443554	7.29169	0.06083	-4.03907	0.00125308
LOC_Os11g39209	expressed protein	10.2161	22.0901	0.462474	-1.11256	0.0120602
LOC_Os11g39300	expressed protein	4.77988	14.1438	0.337949	-1.56512	0.00837119
LOC_Os11g39540	14-3-3 protein, putative, expressed	15.2703	38.8217	0.393345	-1.34613	0.00576077
LOC_Os11g39940	transposon protein, putative, unclassified, expressed	33.5952	72.3853	0.464116	-1.10744	0.00105125
LOC_Os11g43980	peroxidase precursor, putative, expressed	2.34652	11.2387	0.20879	-2.25988	0.00173479
LOC_Os11g47970	AAA-type ATPase family protein, putative, expressed	21.425	48.0285	0.446088	-1.1646	4.25802e-06
LOC_Os12g01730	laccase-23 precursor, putative, expressed	3.33451	22.7944	0.146286	-2.77314	1.00103e-08
LOC_Os12g02000	expressed protein	5.26295	14.7818	0.356043	-1.48988	0.00977233
LOC_Os12g02500	esterase, putative, expressed	3.65921	11.415	0.32056	-1.64133	0.0196524
LOC_Os12g05715	expressed protein	5.15266	12.9161	0.398934	-1.32578	0.0461671
LOC_Os12g06060	amino acid permease family protein, putative, expressed	55.7665	115.5	0.482829	-1.05042	3.13569e-08
LOC_Os12g06260	harpin-induced protein 1 domain containing protein, expressed	4.34039	19.209	0.225956	-2.14589	1.28171e-05
LOC_Os12g07640	MYB family transcription factor, putative, expressed	3.11572	9.66006	0.322537	-1.63246	0.0451012
LOC_Os12g07710	expressed protein	12.7288	27.8759	0.456625	-1.13092	0.00218391
LOC_Os12g08025	expressed protein	7.91719	22.0854	0.358481	-1.48003	0.000535911
LOC_Os12g08670	C2 domain containing protein, expressed	5.30864	13.3433	0.39785	-1.3297	0.0394181
LOC_Os12g08770	photosystem I reaction center subunit N, chloroplast precursor, putative, expressed	5.47255	18.8037	0.291036	-1.78073	0.00274797
LOC_Os12g13290	expressed protein	52.3296	123.461	0.423854	-1.23836	0
LOC_Os12g14840	expressed protein	11.9914	24.6236	0.486988	-1.03804	0.0121525
LOC_Os12g16480	expressed protein	13.0184	31.1602	0.417789	-1.25915	0.000187888
LOC_Os12g20144	expressed protein	17.4956	36.1628	0.483801	-1.04751	0.00101998
LOC_Os12g23200	photosystem I reaction center subunit XI, chloroplast precursor, putative, expressed	29.3203	116.827	0.250972	-1.9944	7.3465e-11
LOC_Os12g26220	expressed protein	4.15247	11.2775	0.368208	-1.44141	0.0487221
LOC_Os12g29220	nodulin MtN3 family protein, putative, expressed	4.32793	24.1805	0.178984	-2.48209	0.0140581
LOC_Os12g37519	retrotransposon protein, putative, unclassified, expressed	2.1553	11.3081	0.190598	-2.3914	0.0281625
LOC_Os12g38640	expressed protein	9.80171	23.7036	0.413511	-1.274	0.0117441
LOC_Os12g39640	MYB family transcription factor, putative, expressed	3.89753	13.924	0.279914	-1.83694	0.00220294
LOC_Os12g39920	expressed protein	2.0167	9.23459	0.218386	-2.19505	0.00839474
LOC_Os12g40419	protein kinase domain containing protein, expressed	6.92464	19.9711	0.346733	-1.5281	0.00087876
LOC_Os12g42590	expressed protein	6.32337	15.5784	0.405906	-1.30078	0.0217039
LOC_Os12g42860	2-aminoethanethiol dioxygenase, putative, expressed	15.1587	50.0479	0.302883	-1.72317	3.00991e-09
LOC_Os12g42910	sodium/calcium exchanger protein, putative, expressed	11.6134	36.4478	0.318632	-1.65004	1.96223e-05
LOC_Os12g43340	actin-depolymerizing factor, putative, expressed	9.8528	33.9281	0.290402	-1.78388	0.000671273
LOC_Os12g44110	ligA, putative, expressed	0.516059	4.83718	0.106686	-3.22856	0.0380711
