# Supplementary material for: Early cold stress responses in post-meiotic anthers from tolerant and sensitive rice cultivars
Source: Rice (N Y). 2019 Dec 18;12:94. doi: 10.1186/s12284-019-0350-6 (PMC6920279; doi:10.1186/s12284-019-0350-6)
Supplement: Supplementary file 6 — Additional file 6: Table S2. Gene ontology of DEGs obtained from RNA-seq data [file 12284_2019_350_MOESM6_ESM.xlsx]

## Sheet: Upregulated in CS (ERY)
Biological Process
GO_acc	Term	queryitem	querytotal	bgitem	bgtotal	pvalue	FDR	entries
GO:0009719	response to endogenous stimulus	81	559	2015	34296	2.1e-13	2.8e-11	LOC_Os08g01090 // LOC_Os07g40290 // LOC_Os09g30160 // LOC_Os03g04570 // LOC_Os01g57610 // LOC_Os11g07600 // LOC_Os05g46240 // LOC_Os03g57840 // LOC_Os07g43810 // LOC_Os03g20790 // LOC_Os06g39590 // LOC_Os02g10860 // LOC_Os11g08210 // LOC_Os02g51970 // LOC_Os01g38530 // LOC_Os10g25290 // LOC_Os03g18600 // LOC_Os04g49510 // LOC_Os03g10140 // LOC_Os05g34830 // LOC_Os02g02400 // LOC_Os06g45840 // LOC…
GO:0050896	response to stimulus	188	559	6928	34296	1.4e-13	2.8e-11	LOC_Os12g04480 // LOC_Os03g16460 // LOC_Os03g46550 // LOC_Os01g57610 // LOC_Os11g05380 // LOC_Os01g71320 // LOC_Os06g11240 // LOC_Os01g47760 // LOC_Os04g37740 // LOC_Os02g46860 // LOC_Os10g34400 // LOC_Os10g25290 // LOC_Os03g18600 // LOC_Os08g43510 // LOC_Os01g53730 // LOC_Os03g08500 // LOC_Os07g49114 // LOC_Os02g46090 // LOC_Os06g48160 // LOC_Os01g29150 // LOC_Os04g43680 // LOC_Os03g55670 // LOC…
GO:0006807	nitrogen compound metabolic process	148	559	5399	34296	9.4e-11	5.2e-09	LOC_Os01g74020 // LOC_Os12g31880 // LOC_Os04g57720 // LOC_Os05g45410 // LOC_Os10g28240 // LOC_Os09g35010 // LOC_Os03g08500 // LOC_Os04g58810 // LOC_Os04g55560 // LOC_Os04g46220 // LOC_Os12g29330 // LOC_Os02g03040 // LOC_Os03g03900 // LOC_Os09g32040 // LOC_Os03g50780 // LOC_Os05g41780 // LOC_Os02g45670 // LOC_Os01g04020 // LOC_Os05g51150 // LOC_Os06g44450 // LOC_Os03g55540 // LOC_Os01g53220 // LOC…
GO:0006139	nucleobase, nucleoside, nucleotide and nucleic acid metabolic process	148	559	5399	34296	9.4e-11	5.2e-09	LOC_Os01g74020 // LOC_Os12g31880 // LOC_Os04g57720 // LOC_Os05g45410 // LOC_Os10g28240 // LOC_Os09g35010 // LOC_Os03g08500 // LOC_Os04g58810 // LOC_Os04g55560 // LOC_Os04g46220 // LOC_Os12g29330 // LOC_Os02g03040 // LOC_Os03g03900 // LOC_Os09g32040 // LOC_Os03g50780 // LOC_Os05g41780 // LOC_Os02g45670 // LOC_Os01g04020 // LOC_Os05g51150 // LOC_Os06g44450 // LOC_Os03g55540 // LOC_Os01g53220 // LOC…
GO:0009058	biosynthetic process	186	559	7335	34296	8.2e-11	5.2e-09	LOC_Os12g04480 // LOC_Os01g74020 // LOC_Os12g31880 // LOC_Os09g23820 // LOC_Os01g69830 // LOC_Os05g45410 // LOC_Os10g28240 // LOC_Os09g35010 // LOC_Os02g40510 // LOC_Os03g08500 // LOC_Os01g43380 // LOC_Os04g55560 // LOC_Os02g46090 // LOC_Os04g46220 // LOC_Os12g29330 // LOC_Os01g45200 // LOC_Os03g03900 // LOC_Os06g46930 // LOC_Os03g50780 // LOC_Os05g41780 // LOC_Os02g45670 // LOC_Os01g04020 // LOC…
GO:0023052	signaling	73	559	2409	34296	4.1e-07	1.9e-05	LOC_Os08g01090 // LOC_Os07g10630 // LOC_Os03g15570 // LOC_Os09g31450 // LOC_Os02g57060 // LOC_Os05g46240 // LOC_Os01g47760 // LOC_Os06g44500 // LOC_Os02g10860 // LOC_Os03g20790 // LOC_Os11g08210 // LOC_Os01g52230 // LOC_Os01g38530 // LOC_Os06g40120 // LOC_Os03g18600 // LOC_Os04g49510 // LOC_Os09g39850 // LOC_Os05g34830 // LOC_Os02g02400 // LOC_Os03g43840 // LOC_Os09g02410 // LOC_Os03g63140 // LOC…
GO:0007165	signal transduction	61	559	1951	34296	1.5e-06	4.7e-05	LOC_Os08g01090 // LOC_Os03g15570 // LOC_Os09g31450 // LOC_Os02g57060 // LOC_Os05g46240 // LOC_Os01g47760 // LOC_Os06g44500 // LOC_Os02g10860 // LOC_Os11g08210 // LOC_Os01g38530 // LOC_Os03g18600 // LOC_Os04g49510 // LOC_Os05g34830 // LOC_Os03g18150 // LOC_Os03g43840 // LOC_Os04g58180 // LOC_Os03g63140 // LOC_Os02g46090 // LOC_Os02g40510 // LOC_Os12g39630 // LOC_Os03g12820 // LOC_Os02g10700 // LOC…
GO:0050794	regulation of cellular process	61	559	1951	34296	1.5e-06	4.7e-05	LOC_Os08g01090 // LOC_Os03g15570 // LOC_Os09g31450 // LOC_Os02g57060 // LOC_Os05g46240 // LOC_Os01g47760 // LOC_Os06g44500 // LOC_Os02g10860 // LOC_Os11g08210 // LOC_Os01g38530 // LOC_Os03g18600 // LOC_Os04g49510 // LOC_Os05g34830 // LOC_Os03g18150 // LOC_Os03g43840 // LOC_Os04g58180 // LOC_Os03g63140 // LOC_Os02g46090 // LOC_Os02g40510 // LOC_Os12g39630 // LOC_Os03g12820 // LOC_Os02g10700 // LOC…
GO:0006950	response to stress	117	559	4660	34296	1.5e-06	4.7e-05	LOC_Os03g16460 // LOC_Os11g05380 // LOC_Os01g71320 // LOC_Os06g11240 // LOC_Os09g30160 // LOC_Os02g54600 // LOC_Os10g34400 // LOC_Os10g25290 // LOC_Os01g53730 // LOC_Os03g08500 // LOC_Os07g49114 // LOC_Os06g48160 // LOC_Os04g43680 // LOC_Os03g55670 // LOC_Os12g43600 // LOC_Os01g69920 // LOC_Os02g45670 // LOC_Os10g04090 // LOC_Os07g12340 // LOC_Os03g55540 // LOC_Os02g56310 // LOC_Os04g59450 // LOC…
GO:0044237	cellular metabolic process	220	559	10280	34296	1.7e-06	4.7e-05	LOC_Os01g74020 // LOC_Os02g33680 // LOC_Os12g31880 // LOC_Os03g29540 // LOC_Os03g62180 // LOC_Os04g52840 // LOC_Os01g02080 // LOC_Os03g08850 // LOC_Os01g69830 // LOC_Os12g02200 // LOC_Os05g45410 // LOC_Os10g28240 // LOC_Os09g35010 // LOC_Os02g40510 // LOC_Os09g02410 // LOC_Os03g08500 // LOC_Os04g58810 // LOC_Os04g55560 // LOC_Os02g46090 // LOC_Os12g01760 // LOC_Os04g46220 // LOC_Os12g29330 // LOC…
GO:0023046	signaling process	61	559	1972	34296	2.1e-06	4.9e-05	LOC_Os08g01090 // LOC_Os03g15570 // LOC_Os09g31450 // LOC_Os02g57060 // LOC_Os05g46240 // LOC_Os01g47760 // LOC_Os06g44500 // LOC_Os02g10860 // LOC_Os11g08210 // LOC_Os01g38530 // LOC_Os03g18600 // LOC_Os04g49510 // LOC_Os05g34830 // LOC_Os03g18150 // LOC_Os03g43840 // LOC_Os04g58180 // LOC_Os03g63140 // LOC_Os02g46090 // LOC_Os02g40510 // LOC_Os12g39630 // LOC_Os03g12820 // LOC_Os02g10700 // LOC…
GO:0023060	signal transmission	61	559	1972	34296	2.1e-06	4.9e-05	LOC_Os08g01090 // LOC_Os03g15570 // LOC_Os09g31450 // LOC_Os02g57060 // LOC_Os05g46240 // LOC_Os01g47760 // LOC_Os06g44500 // LOC_Os02g10860 // LOC_Os11g08210 // LOC_Os01g38530 // LOC_Os03g18600 // LOC_Os04g49510 // LOC_Os05g34830 // LOC_Os03g18150 // LOC_Os03g43840 // LOC_Os04g58180 // LOC_Os03g63140 // LOC_Os02g46090 // LOC_Os02g40510 // LOC_Os12g39630 // LOC_Os03g12820 // LOC_Os02g10700 // LOC…
GO:0050789	regulation of biological process	61	559	2132	34296	2.2e-05	0.00046	LOC_Os08g01090 // LOC_Os03g15570 // LOC_Os09g31450 // LOC_Os02g57060 // LOC_Os05g46240 // LOC_Os01g47760 // LOC_Os06g44500 // LOC_Os02g10860 // LOC_Os11g08210 // LOC_Os01g38530 // LOC_Os03g18600 // LOC_Os04g49510 // LOC_Os05g34830 // LOC_Os03g18150 // LOC_Os03g43840 // LOC_Os04g58180 // LOC_Os03g63140 // LOC_Os02g46090 // LOC_Os02g40510 // LOC_Os12g39630 // LOC_Os03g12820 // LOC_Os02g10700 // LOC…
GO:0044238	primary metabolic process	262	559	13205	34296	3.9e-05	0.00078	LOC_Os12g04480 // LOC_Os01g62460 // LOC_Os10g30080 // LOC_Os02g33680 // LOC_Os09g30160 // LOC_Os12g31880 // LOC_Os03g29540 // LOC_Os03g62180 // LOC_Os04g52840 // LOC_Os01g71320 // LOC_Os09g36220 // LOC_Os01g02080 // LOC_Os03g08850 // LOC_Os03g02750 // LOC_Os12g02200 // LOC_Os05g45410 // LOC_Os10g28240 // LOC_Os11g39220 // LOC_Os09g35010 // LOC_Os03g38230 // LOC_Os02g40510 // LOC_Os09g02410 // LOC…
GO:0009628	response to abiotic stimulus	76	559	3022	34296	0.00014	0.0025	LOC_Os12g04480 // LOC_Os11g05740 // LOC_Os03g15570 // LOC_Os03g04570 // LOC_Os09g36220 // LOC_Os03g16460 // LOC_Os10g40600 // LOC_Os01g71320 // LOC_Os01g69920 // LOC_Os07g43810 // LOC_Os04g59450 // LOC_Os06g44500 // LOC_Os01g40710 // LOC_Os02g10860 // LOC_Os02g46860 // LOC_Os02g49230 // LOC_Os01g38530 // LOC_Os03g23010 // LOC_Os05g06340 // LOC_Os06g49750 // LOC_Os02g11020 // LOC_Os05g11730 // LOC…
GO:0009607	response to biotic stimulus	42	559	1404	34296	0.00018	0.003	LOC_Os01g53210 // LOC_Os03g04570 // LOC_Os03g14050 // LOC_Os05g27780 // LOC_Os02g08440 // LOC_Os02g54600 // LOC_Os04g37740 // LOC_Os12g39630 // LOC_Os03g23010 // LOC_Os03g18150 // LOC_Os03g43840 // LOC_Os03g63140 // LOC_Os07g49114 // LOC_Os04g58810 // LOC_Os07g14070 // LOC_Os03g12820 // LOC_Os07g48630 // LOC_Os03g05910 // LOC_Os06g10160 // LOC_Os01g69920 // LOC_Os01g56200 // LOC_Os03g43880 // LOC…
GO:0009987	cellular process	336	559	18214	34296	0.00056	0.009	LOC_Os12g04480 // LOC_Os01g62460 // LOC_Os02g33680 // LOC_Os01g65410 // LOC_Os09g30160 // LOC_Os12g31880 // LOC_Os05g46240 // LOC_Os03g29540 // LOC_Os04g32920 // LOC_Os02g09810 // LOC_Os04g52840 // LOC_Os01g71320 // LOC_Os09g36220 // LOC_Os01g02080 // LOC_Os03g08850 // LOC_Os03g02750 // LOC_Os12g02200 // LOC_Os05g45410 // LOC_Os05g29030 // LOC_Os10g28240 // LOC_Os07g36230 // LOC_Os11g39220 // LOC…
GO:0032501	multicellular organismal process	84	559	3619	34296	0.00072	0.011	LOC_Os08g01090 // LOC_Os12g04480 // LOC_Os09g37270 // LOC_Os03g14840 // LOC_Os03g02900 // LOC_Os09g36220 // LOC_Os08g37432 // LOC_Os11g07440 // LOC_Os03g02750 // LOC_Os01g08700 // LOC_Os02g54600 // LOC_Os02g10860 // LOC_Os02g49230 // LOC_Os11g08210 // LOC_Os04g51190 // LOC_Os08g33050 // LOC_Os01g38530 // LOC_Os03g12820 // LOC_Os03g10140 // LOC_Os05g34830 // LOC_Os05g06340 // LOC_Os02g01440 // LOC…
GO:0065007	biological regulation	69	559	2871	34296	0.00094	0.013	LOC_Os08g01090 // LOC_Os12g04480 // LOC_Os01g53210 // LOC_Os03g15570 // LOC_Os09g31450 // LOC_Os02g57060 // LOC_Os05g46240 // LOC_Os01g47760 // LOC_Os06g44500 // LOC_Os02g10860 // LOC_Os11g08210 // LOC_Os01g38530 // LOC_Os03g18600 // LOC_Os04g49510 // LOC_Os05g34830 // LOC_Os02g02400 // LOC_Os03g43840 // LOC_Os04g58180 // LOC_Os03g63140 // LOC_Os09g37270 // LOC_Os02g46090 // LOC_Os02g40510 // LOC…
GO:0007275	multicellular organismal development	82	559	3543	34296	0.00091	0.013	LOC_Os08g01090 // LOC_Os12g04480 // LOC_Os09g37270 // LOC_Os03g14840 // LOC_Os03g02900 // LOC_Os09g36220 // LOC_Os08g37432 // LOC_Os11g07440 // LOC_Os03g02750 // LOC_Os01g08700 // LOC_Os02g54600 // LOC_Os02g10860 // LOC_Os02g49230 // LOC_Os11g08210 // LOC_Os04g51190 // LOC_Os08g33050 // LOC_Os01g38530 // LOC_Os03g12820 // LOC_Os03g10140 // LOC_Os05g34830 // LOC_Os05g06340 // LOC_Os02g01440 // LOC…
GO:0048608	reproductive structure development	22	559	668	34296	0.002	0.025	LOC_Os12g04480 // LOC_Os08g37432 // LOC_Os01g69830 // LOC_Os01g08700 // LOC_Os02g54600 // LOC_Os08g33050 // LOC_Os01g38530 // LOC_Os03g43930 // LOC_Os04g49450 // LOC_Os01g62920 // LOC_Os02g06910 // LOC_Os01g69920 // LOC_Os03g07790 // LOC_Os04g32460 // LOC_Os09g38440 // LOC_Os04g55560 // LOC_Os01g49830 // LOC_Os07g41140 // LOC_Os08g45030 // LOC_Os03g02900 // LOC_Os11g04710 // LOC_Os05g37690
GO:0003006	reproductive developmental process	22	559	668	34296	0.002	0.025	LOC_Os12g04480 // LOC_Os08g37432 // LOC_Os01g69830 // LOC_Os01g08700 // LOC_Os02g54600 // LOC_Os08g33050 // LOC_Os01g38530 // LOC_Os03g43930 // LOC_Os04g49450 // LOC_Os01g62920 // LOC_Os02g06910 // LOC_Os01g69920 // LOC_Os03g07790 // LOC_Os04g32460 // LOC_Os09g38440 // LOC_Os04g55560 // LOC_Os01g49830 // LOC_Os07g41140 // LOC_Os08g45030 // LOC_Os03g02900 // LOC_Os11g04710 // LOC_Os05g37690
GO:0032502	developmental process	84	559	3791	34296	0.0027	0.032	LOC_Os08g01090 // LOC_Os12g04480 // LOC_Os09g37270 // LOC_Os03g14840 // LOC_Os03g02900 // LOC_Os09g36220 // LOC_Os08g37432 // LOC_Os11g07440 // LOC_Os03g02750 // LOC_Os01g08700 // LOC_Os02g54600 // LOC_Os02g10860 // LOC_Os02g49230 // LOC_Os11g08210 // LOC_Os04g51190 // LOC_Os08g33050 // LOC_Os01g38530 // LOC_Os03g12820 // LOC_Os03g10140 // LOC_Os05g34830 // LOC_Os05g06340 // LOC_Os02g01440 // LOC…
GO:0009908	flower development	21	559	662	34296	0.0038	0.043	LOC_Os12g04480 // LOC_Os03g43930 // LOC_Os01g69920 // LOC_Os11g04710 // LOC_Os01g08700 // LOC_Os01g49830 // LOC_Os04g49450 // LOC_Os07g41140 // LOC_Os08g45030 // LOC_Os08g33050 // LOC_Os01g62920 // LOC_Os02g06910 // LOC_Os03g02900 // LOC_Os01g69830 // LOC_Os03g07790 // LOC_Os02g54600 // LOC_Os09g38440 // LOC_Os04g32460 // LOC_Os04g55560 // LOC_Os05g37690 // LOC_Os01g38530
Molecular Function
GO_acc	Term	queryitem	querytotal	bgitem	bgtotal	pvalue	FDR	entries
GO:0030528	transcription regulator activity	117	559	2374	34296	2.8e-26	8.1e-25	LOC_Os01g74020 // LOC_Os01g69830 // LOC_Os05g45410 // LOC_Os09g35010 // LOC_Os03g08500 // LOC_Os04g55560 // LOC_Os04g46220 // LOC_Os12g29330 // LOC_Os03g03900 // LOC_Os09g32040 // LOC_Os05g41780 // LOC_Os02g45670 // LOC_Os01g04020 // LOC_Os05g51150 // LOC_Os06g44450 // LOC_Os03g55540 // LOC_Os01g53220 // LOC_Os03g10140 // LOC_Os03g06930 // LOC_Os02g13800 // LOC_Os01g68020 // LOC_Os07g08460 // LOC…
GO:0003700	transcription factor activity	117	559	2374	34296	2.8e-26	8.1e-25	LOC_Os01g74020 // LOC_Os01g69830 // LOC_Os05g45410 // LOC_Os09g35010 // LOC_Os03g08500 // LOC_Os04g55560 // LOC_Os04g46220 // LOC_Os12g29330 // LOC_Os03g03900 // LOC_Os09g32040 // LOC_Os05g41780 // LOC_Os02g45670 // LOC_Os01g04020 // LOC_Os05g51150 // LOC_Os06g44450 // LOC_Os03g55540 // LOC_Os01g53220 // LOC_Os03g10140 // LOC_Os03g06930 // LOC_Os02g13800 // LOC_Os01g68020 // LOC_Os07g08460 // LOC…
GO:0003677	DNA binding	132	559	3291	34296	7e-22	1.4e-20	LOC_Os01g74020 // LOC_Os01g69830 // LOC_Os05g45410 // LOC_Os10g34400 // LOC_Os09g35010 // LOC_Os04g58730 // LOC_Os03g08500 // LOC_Os04g55560 // LOC_Os04g46220 // LOC_Os12g29330 // LOC_Os03g03900 // LOC_Os09g32040 // LOC_Os03g50780 // LOC_Os05g41780 // LOC_Os02g45670 // LOC_Os01g04020 // LOC_Os05g51150 // LOC_Os06g44450 // LOC_Os03g55540 // LOC_Os01g53220 // LOC_Os03g10140 // LOC_Os03g06930 // LOC…
GO:0003676	nucleic acid binding	140	559	4645	34296	4.8e-13	7e-12	LOC_Os01g74020 // LOC_Os12g31880 // LOC_Os01g69830 // LOC_Os05g45410 // LOC_Os10g34400 // LOC_Os09g35010 // LOC_Os04g58730 // LOC_Os03g21140 // LOC_Os03g08500 // LOC_Os04g55560 // LOC_Os04g46220 // LOC_Os12g29330 // LOC_Os02g03040 // LOC_Os03g03900 // LOC_Os09g32040 // LOC_Os03g50780 // LOC_Os05g41780 // LOC_Os02g45670 // LOC_Os01g04020 // LOC_Os05g51150 // LOC_Os06g44450 // LOC_Os03g55540 // LOC…
GO:0005488	binding	280	559	15115	34296	0.0026	0.031	LOC_Os12g04480 // LOC_Os03g16460 // LOC_Os01g62460 // LOC_Os07g43800 // LOC_Os02g33680 // LOC_Os09g30160 // LOC_Os12g31880 // LOC_Os03g46550 // LOC_Os11g05380 // LOC_Os05g37520 // LOC_Os01g71320 // LOC_Os01g47760 // LOC_Os12g02200 // LOC_Os05g45410 // LOC_Os10g28240 // LOC_Os10g34400 // LOC_Os09g35010 // LOC_Os10g25290 // LOC_Os03g18600 // LOC_Os02g40510 // LOC_Os03g21140 // LOC_Os09g02410 // LOC…
Cellular Component
GO_acc	Term	queryitem	querytotal	bgitem	bgtotal	pvalue	FDR	entries
GO:0005634	nucleus	110	559	4212	34296	5.5e-07	7.2e-05	LOC_Os03g16460 // LOC_Os04g58280 // LOC_Os01g69830 // LOC_Os02g10860 // LOC_Os04g51190 // LOC_Os05g40260 // LOC_Os09g35010 // LOC_Os04g58730 // LOC_Os01g53730 // LOC_Os03g08500 // LOC_Os04g58810 // LOC_Os04g39980 // LOC_Os04g46220 // LOC_Os02g03040 // LOC_Os02g06910 // LOC_Os01g04020 // LOC_Os01g53220 // LOC_Os03g55540 // LOC_Os04g59450 // LOC_Os03g10140 // LOC_Os04g55560 // LOC_Os02g13800 // LOC…

## Sheet: Downregulated in CS (ERY)
Biological Process
GO_acc	Term	queryitem	querytotal	bgitem	bgtotal	pvalue	FDR	entries
None
Molecular Function
GO_acc	Term	queryitem	querytotal	bgitem	bgtotal	pvalue	FDR	entries
None
Cellular Component
GO_acc	Term	queryitem	querytotal	bgitem	bgtotal	pvalue	FDR	entries
None

## Sheet: Upregulated in CS (S.AND)
Biological Process
GO_acc	Term	queryitem	querytotal	bgitem	bgtotal	pvalue	FDR	entries
GO:0009719	response to endogenous stimulus	61	418	2015	34296	1.1e-10	3.3e-08	// LOC_Os08g01090 // LOC_Os03g58790 // LOC_Os07g40290 // LOC_Os03g20380 // LOC_Os07g42940 // LOC_Os05g46240 // LOC_Os03g57840 // LOC_Os07g43810 // LOC_Os02g52000 // LOC_Os02g10860 // LOC_Os01g09800 // LOC_Os08g42470 // LOC_Os02g51970 // LOC_Os01g38530 // LOC_Os04g49510 // LOC_Os11g08210 // LOC_Os04g52090 // LOC_Os06g45840 // LOC_Os02g11020 // LOC_Os04g49450 // LOC_Os02g46090 // LOC_Os06g48160 // …
GO:0006807	nitrogen compound metabolic process	105	418	5399	34296	6.3e-07	6e-05	// LOC_Os05g41795 // LOC_Os01g74020 // LOC_Os06g45100 // LOC_Os12g31880 // LOC_Os11g05930 // LOC_Os02g10860 // LOC_Os01g09800 // LOC_Os10g28240 // LOC_Os09g35010 // LOC_Os04g41110 // LOC_Os04g55560 // LOC_Os05g32270 // LOC_Os05g41240 // LOC_Os02g03040 // LOC_Os09g32040 // LOC_Os01g04020 // LOC_Os05g51150 // LOC_Os01g53220 // LOC_Os02g32590 // LOC_Os02g01880 // LOC_Os02g13800 // LOC_Os01g68020 // …
GO:0006139	nucleobase, nucleoside, nucleotide and nucleic acid metabolic process	105	418	5399	34296	6.3e-07	6e-05	// LOC_Os05g41795 // LOC_Os01g74020 // LOC_Os06g45100 // LOC_Os12g31880 // LOC_Os11g05930 // LOC_Os02g10860 // LOC_Os01g09800 // LOC_Os10g28240 // LOC_Os09g35010 // LOC_Os04g41110 // LOC_Os04g55560 // LOC_Os05g32270 // LOC_Os05g41240 // LOC_Os02g03040 // LOC_Os09g32040 // LOC_Os01g04020 // LOC_Os05g51150 // LOC_Os01g53220 // LOC_Os02g32590 // LOC_Os02g01880 // LOC_Os02g13800 // LOC_Os01g68020 // …
GO:0050896	response to stimulus	125	418	6928	34296	1.9e-06	0.00014	// LOC_Os12g04480 // LOC_Os03g16460 // LOC_Os06g45100 // LOC_Os11g05930 // LOC_Os02g10860 // LOC_Os01g09800 // LOC_Os10g34400 // LOC_Os01g53730 // LOC_Os04g41110 // LOC_Os02g46090 // LOC_Os06g48160 // LOC_Os01g29150 // LOC_Os02g57530 // LOC_Os03g55670 // LOC_Os02g06910 // LOC_Os01g04020 // LOC_Os03g43880 // LOC_Os10g04090 // LOC_Os01g49310 // LOC_Os07g12340 // LOC_Os02g32590 // LOC_Os04g51460 // …
GO:0023052	signaling	55	418	2409	34296	7.6e-06	0.00036	// LOC_Os08g01090 // LOC_Os03g15570 // LOC_Os02g57060 // LOC_Os03g20380 // LOC_Os07g42940 // LOC_Os05g46240 // LOC_Os01g47760 // LOC_Os12g02200 // LOC_Os02g10860 // LOC_Os01g09800 // LOC_Os11g08210 // LOC_Os01g52230 // LOC_Os01g38530 // LOC_Os02g10780 // LOC_Os04g49510 // LOC_Os04g52090 // LOC_Os09g02410 // LOC_Os04g51460 // LOC_Os02g46090 // LOC_Os02g40510 // LOC_Os10g25310 // LOC_Os12g39630 // …
GO:0009058	biosynthetic process	128	418	7335	34296	7.4e-06	0.00036	// LOC_Os12g04480 // LOC_Os05g41795 // LOC_Os01g74020 // LOC_Os12g31880 // LOC_Os11g05930 // LOC_Os12g37790 // LOC_Os05g45410 // LOC_Os01g09800 // LOC_Os10g28240 // LOC_Os09g35010 // LOC_Os01g43380 // LOC_Os05g32270 // LOC_Os05g41240 // LOC_Os09g32040 // LOC_Os02g06910 // LOC_Os01g04020 // LOC_Os05g51150 // LOC_Os05g41900 // LOC_Os01g53220 // LOC_Os09g23820 // LOC_Os02g32590 // LOC_Os04g55560 // …
GO:0007165	signal transduction	43	418	1951	34296	0.00017	0.0062	// LOC_Os08g01090 // LOC_Os03g15570 // LOC_Os02g57060 // LOC_Os03g20380 // LOC_Os07g42940 // LOC_Os05g46240 // LOC_Os01g47760 // LOC_Os12g02200 // LOC_Os02g10860 // LOC_Os01g09800 // LOC_Os11g08210 // LOC_Os01g38530 // LOC_Os04g49510 // LOC_Os04g52090 // LOC_Os04g58180 // LOC_Os04g51460 // LOC_Os02g46090 // LOC_Os02g40510 // LOC_Os12g39630 // LOC_Os03g12820 // LOC_Os03g15880 // LOC_Os02g57530 // …
GO:0050794	regulation of cellular process	43	418	1951	34296	0.00017	0.0062	// LOC_Os08g01090 // LOC_Os03g15570 // LOC_Os02g57060 // LOC_Os03g20380 // LOC_Os07g42940 // LOC_Os05g46240 // LOC_Os01g47760 // LOC_Os12g02200 // LOC_Os02g10860 // LOC_Os01g09800 // LOC_Os11g08210 // LOC_Os01g38530 // LOC_Os04g49510 // LOC_Os04g52090 // LOC_Os04g58180 // LOC_Os04g51460 // LOC_Os02g46090 // LOC_Os02g40510 // LOC_Os12g39630 // LOC_Os03g12820 // LOC_Os03g15880 // LOC_Os02g57530 // …
GO:0023046	signaling process	43	418	1972	34296	0.00021	0.0062	// LOC_Os08g01090 // LOC_Os03g15570 // LOC_Os02g57060 // LOC_Os03g20380 // LOC_Os07g42940 // LOC_Os05g46240 // LOC_Os01g47760 // LOC_Os12g02200 // LOC_Os02g10860 // LOC_Os01g09800 // LOC_Os11g08210 // LOC_Os01g38530 // LOC_Os04g49510 // LOC_Os04g52090 // LOC_Os04g58180 // LOC_Os04g51460 // LOC_Os02g46090 // LOC_Os02g40510 // LOC_Os12g39630 // LOC_Os03g12820 // LOC_Os03g15880 // LOC_Os02g57530 // …
GO:0023060	signal transmission	43	418	1972	34296	0.00021	0.0062	// LOC_Os08g01090 // LOC_Os03g15570 // LOC_Os02g57060 // LOC_Os03g20380 // LOC_Os07g42940 // LOC_Os05g46240 // LOC_Os01g47760 // LOC_Os12g02200 // LOC_Os02g10860 // LOC_Os01g09800 // LOC_Os11g08210 // LOC_Os01g38530 // LOC_Os04g49510 // LOC_Os04g52090 // LOC_Os04g58180 // LOC_Os04g51460 // LOC_Os02g46090 // LOC_Os02g40510 // LOC_Os12g39630 // LOC_Os03g12820 // LOC_Os03g15880 // LOC_Os02g57530 // …
GO:0032501	multicellular organismal process	68	418	3619	34296	0.00025	0.0065	// LOC_Os08g01090 // LOC_Os12g04480 // LOC_Os05g41795 // LOC_Os03g04070 // LOC_Os09g36300 // LOC_Os09g36220 // LOC_Os03g20380 // LOC_Os07g42940 // LOC_Os11g07440 // LOC_Os11g05930 // LOC_Os01g08700 // LOC_Os02g54600 // LOC_Os02g10860 // LOC_Os02g49230 // LOC_Os11g08210 // LOC_Os04g51190 // LOC_Os08g33050 // LOC_Os01g38530 // LOC_Os06g10600 // LOC_Os01g46570 // LOC_Os01g49470 // LOC_Os01g15640 // …
GO:0050789	regulation of biological process	45	418	2132	34296	0.00031	0.0073	// LOC_Os08g01090 // LOC_Os05g41795 // LOC_Os03g15570 // LOC_Os02g57060 // LOC_Os03g20380 // LOC_Os07g42940 // LOC_Os05g46240 // LOC_Os01g47760 // LOC_Os12g02200 // LOC_Os02g10860 // LOC_Os01g09800 // LOC_Os11g08210 // LOC_Os01g38530 // LOC_Os04g49510 // LOC_Os04g52090 // LOC_Os04g58180 // LOC_Os04g51460 // LOC_Os02g46090 // LOC_Os02g40510 // LOC_Os12g39630 // LOC_Os03g12820 // LOC_Os03g15880 // …
GO:0007275	multicellular organismal development	66	418	3543	34296	0.0004	0.0087	// LOC_Os08g01090 // LOC_Os12g04480 // LOC_Os05g41795 // LOC_Os03g04070 // LOC_Os09g36300 // LOC_Os09g36220 // LOC_Os03g20380 // LOC_Os07g42940 // LOC_Os11g07440 // LOC_Os11g05930 // LOC_Os01g08700 // LOC_Os02g54600 // LOC_Os02g10860 // LOC_Os02g49230 // LOC_Os11g08210 // LOC_Os04g51190 // LOC_Os08g33050 // LOC_Os01g38530 // LOC_Os06g10600 // LOC_Os01g46570 // LOC_Os01g49470 // LOC_Os01g15640 // …
GO:0044237	cellular metabolic process	156	418	10280	34296	0.00083	0.017	// LOC_Os05g41795 // LOC_Os01g74020 // LOC_Os06g45100 // LOC_Os12g31880 // LOC_Os04g52840 // LOC_Os03g08850 // LOC_Os11g05930 // LOC_Os12g02200 // LOC_Os05g45410 // LOC_Os01g09800 // LOC_Os10g28240 // LOC_Os09g35010 // LOC_Os09g02410 // LOC_Os07g29330 // LOC_Os04g41110 // LOC_Os04g55560 // LOC_Os05g32270 // LOC_Os12g01760 // LOC_Os05g41240 // LOC_Os02g57530 // LOC_Os02g03040 // LOC_Os09g32040 // …
GO:0032502	developmental process	67	418	3791	34296	0.0014	0.027	// LOC_Os08g01090 // LOC_Os12g04480 // LOC_Os05g41795 // LOC_Os03g04070 // LOC_Os09g36300 // LOC_Os09g36220 // LOC_Os03g20380 // LOC_Os07g42940 // LOC_Os11g07440 // LOC_Os11g05930 // LOC_Os01g08700 // LOC_Os02g54600 // LOC_Os02g10860 // LOC_Os02g49230 // LOC_Os11g08210 // LOC_Os04g51190 // LOC_Os08g33050 // LOC_Os01g38530 // LOC_Os06g10600 // LOC_Os01g46570 // LOC_Os01g49470 // LOC_Os01g15640 // …
GO:0009628	response to abiotic stimulus	55	418	3022	34296	0.0021	0.037	// LOC_Os12g04480 // LOC_Os11g05740 // LOC_Os03g15570 // LOC_Os09g36220 // LOC_Os03g16460 // LOC_Os03g20380 // LOC_Os07g42940 // LOC_Os03g57840 // LOC_Os07g43810 // LOC_Os01g08700 // LOC_Os01g40710 // LOC_Os02g10860 // LOC_Os01g09800 // LOC_Os03g13840 // LOC_Os02g49230 // LOC_Os01g38530 // LOC_Os03g23010 // LOC_Os02g02400 // LOC_Os06g45840 // LOC_Os02g11020 // LOC_Os04g49450 // LOC_Os03g27080 // …
Molecular Function
GO_acc	Term	queryitem	querytotal	bgitem	bgtotal	pvalue	FDR	entries
GO:0030528	transcription regulator activity	75	418	2374	34296	6.9e-14	2e-12	// LOC_Os08g01090 // LOC_Os06g19444 // LOC_Os11g05740 // LOC_Os01g74020 // LOC_Os03g04070 // LOC_Os03g29760 // LOC_Os08g14450 // LOC_Os01g68020 // LOC_Os06g04090 // LOC_Os02g10860 // LOC_Os05g45410 // LOC_Os02g49230 // LOC_Os08g42470 // LOC_Os08g33050 // LOC_Os01g38530 // LOC_Os10g41230 // LOC_Os11g08210 // LOC_Os04g52090 // LOC_Os06g45840 // LOC_Os04g32590 // LOC_Os04g49450 // LOC_Os02g14910 // …
GO:0003700	transcription factor activity	75	418	2374	34296	6.9e-14	2e-12	// LOC_Os08g01090 // LOC_Os06g19444 // LOC_Os11g05740 // LOC_Os01g74020 // LOC_Os03g04070 // LOC_Os03g29760 // LOC_Os08g14450 // LOC_Os01g68020 // LOC_Os06g04090 // LOC_Os02g10860 // LOC_Os05g45410 // LOC_Os02g49230 // LOC_Os08g42470 // LOC_Os08g33050 // LOC_Os01g38530 // LOC_Os10g41230 // LOC_Os11g08210 // LOC_Os04g52090 // LOC_Os06g45840 // LOC_Os04g32590 // LOC_Os04g49450 // LOC_Os02g14910 // …
GO:0003677	DNA binding	91	418	3291	34296	1.7e-13	3.3e-12	// LOC_Os01g74020 // LOC_Os06g45100 // LOC_Os11g05930 // LOC_Os02g10860 // LOC_Os10g34400 // LOC_Os09g35010 // LOC_Os04g58730 // LOC_Os05g32270 // LOC_Os05g41240 // LOC_Os09g32040 // LOC_Os01g04020 // LOC_Os05g51150 // LOC_Os01g53220 // LOC_Os02g32590 // LOC_Os04g55560 // LOC_Os02g13800 // LOC_Os06g01670 // LOC_Os01g62460 // LOC_Os03g15570 // LOC_Os09g36220 // LOC_Os06g24870 // LOC_Os12g38620 // …
GO:0003676	nucleic acid binding	101	418	4645	34296	5e-09	7.4e-08	// LOC_Os01g74020 // LOC_Os06g45100 // LOC_Os12g31880 // LOC_Os11g05930 // LOC_Os02g10860 // LOC_Os10g34400 // LOC_Os09g35010 // LOC_Os04g58730 // LOC_Os03g21140 // LOC_Os04g55560 // LOC_Os05g32270 // LOC_Os05g41240 // LOC_Os02g03040 // LOC_Os09g32040 // LOC_Os01g04020 // LOC_Os05g51150 // LOC_Os05g41900 // LOC_Os01g53220 // LOC_Os02g32590 // LOC_Os02g01880 // LOC_Os02g13800 // LOC_Os01g68020 // …
Cellular Component
GO_acc	Term	queryitem	querytotal	bgitem	bgtotal	pvalue	FDR	entries
GO:0005634	nucleus	79	418	4212	34296	7.6e-05	0.01	// LOC_Os08g01090 // LOC_Os03g16460 // LOC_Os05g41795 // LOC_Os03g15570 // LOC_Os02g49230 // LOC_Os09g36220 // LOC_Os03g20380 // LOC_Os03g29760 // LOC_Os07g42940 // LOC_Os01g68020 // LOC_Os11g05930 // LOC_Os01g08700 // LOC_Os02g10860 // LOC_Os10g33900 // LOC_Os05g45410 // LOC_Os01g40630 // LOC_Os08g42470 // LOC_Os04g51190 // LOC_Os01g09800 // LOC_Os01g38530 // LOC_Os10g41230 // LOC_Os02g10780 // …

## Sheet: Downregulated in CS (S.AND)
Biological Process
GO_acc	Term	queryitem	querytotal	bgitem	bgtotal	pvalue	FDR	entries
GO:0015979	photosynthesis	21	379	324	34296	3.1e-10	7.6e-08	// LOC_Os12g23200 // LOC_Os01g17170 // LOC_Os07g04840 // LOC_Os07g25430 // LOC_Os06g21590 // LOC_Os04g33830 // LOC_Os07g05365 // LOC_Os03g39610 // LOC_Os09g17740 // LOC_Os07g38960 // LOC_Os04g38410 // LOC_Os08g44680 // LOC_Os01g31690 // LOC_Os12g08770 // LOC_Os08g33820 // LOC_Os08g45190 // LOC_Os07g37240 // LOC_Os08g01380 // LOC_Os08g10020 // LOC_Os07g34006 // LOC_Os05g48630
Molecular Function
GO_acc	queryitem	querytotal	bgitem	bgtotal	pvalue	FDR	entries
None
Cellular Component
GO_acc	Term	queryitem	querytotal	bgitem	bgtotal	pvalue	FDR	entries
GO:0009579	thylakoid	33	379	772	34296	1.1e-10	1.4e-08	// LOC_Os02g49870 // LOC_Os01g17170 // LOC_Os12g08770 // LOC_Os04g33830 // LOC_Os07g05365 // LOC_Os11g47970 // LOC_Os07g25430 // LOC_Os03g39610 // LOC_Os12g38640 // LOC_Os11g38260 // LOC_Os04g59440 // LOC_Os06g15400 // LOC_Os01g13390 // LOC_Os01g31690 // LOC_Os07g37240 // LOC_Os04g38410 // LOC_Os08g44680 // LOC_Os02g47020 // LOC_Os08g10020 // LOC_Os01g40310 // LOC_Os12g23200 // LOC_Os06g21590 // …
GO:0030312	external encapsulating structure	29	379	1189	34296	8.6e-05	0.0037	// LOC_Os06g46900 // LOC_Os01g53990 // LOC_Os04g41710 // LOC_Os05g38530 // LOC_Os02g42810 // LOC_Os01g08560 // LOC_Os08g38270 // LOC_Os04g58080 // LOC_Os05g25640 // LOC_Os01g62290 // LOC_Os07g49400 // LOC_Os08g13920 // LOC_Os11g47970 // LOC_Os07g46480 // LOC_Os02g41904 // LOC_Os07g01660 // LOC_Os05g39990 // LOC_Os05g34320 // LOC_Os05g51220 // LOC_Os01g33090 // LOC_Os01g36229 // LOC_Os01g41550 // …
GO:0005618	cell wall	29	379	1179	34296	7.4e-05	0.0037	// LOC_Os06g46900 // LOC_Os01g53990 // LOC_Os04g41710 // LOC_Os05g38530 // LOC_Os02g42810 // LOC_Os01g08560 // LOC_Os08g38270 // LOC_Os04g58080 // LOC_Os05g25640 // LOC_Os01g62290 // LOC_Os07g49400 // LOC_Os08g13920 // LOC_Os11g47970 // LOC_Os07g46480 // LOC_Os02g41904 // LOC_Os07g01660 // LOC_Os05g39990 // LOC_Os05g34320 // LOC_Os05g51220 // LOC_Os01g33090 // LOC_Os01g36229 // LOC_Os01g41550 // …
