# Supplementary material for: Early cold stress responses in post-meiotic anthers from tolerant and sensitive rice cultivars
Source: Rice (N Y). 2019 Dec 18;12:94. doi: 10.1186/s12284-019-0350-6 (PMC6920279; doi:10.1186/s12284-019-0350-6)
Supplement: Supplementary file 7 — Additional file 7: Table S3. List of transcription factors upregulated in cold stress. [file 12284_2019_350_MOESM7_ESM.xlsx]

## Sheet: TFs Upregulated in CS (ERY)
LOCUS ID	Putative Function	RPKM (CS)	RPKM (CO)	FC (CS/CO)	log2FC	FDR
LOC_Os01g04020	AP2 domain containing protein, expressed	588.72	234.748	2.50788	1.32647	2.85702e-13
LOC_Os01g09620	zinc finger/CCCH transcription factor, putative, expressed	223.53	31.6529	7.06192	2.82006	2.90737e-39
LOC_Os01g14440	WRKY1, expressed	9.82275	2.49772	3.93268	1.97551	0.0148923
LOC_Os01g15640	no apical meristem protein, putative, expressed	105.115	36.8922	2.84926	1.51059	0.0101214
LOC_Os01g15900	expressed protein	94.3307	11.8195	7.98094	2.99656	1.18894e-19
LOC_Os01g21120	AP2 domain containing protein, expressed	8.1369	2.16593	3.75677	1.90949	0.0435603
LOC_Os01g38530	ELF3 protein, putative, expressed	46.9314	17.8835	2.62428	1.39192	8.7662e-08
LOC_Os01g41900	Myb transcription factor, putative, expressed	97.6618	11.3251	8.62346	3.10827	2.45778e-43
LOC_Os01g49830	B3 DNA binding domain containing protein, expressed	19.1401	6.6415	2.88189	1.52702	0.0334096
LOC_Os01g53220	HSF-type DNA-binding domain containing protein, expressed	48.8371	6.37965	7.65514	2.93643	0.000188446
LOC_Os01g53880	OsIAA6 - Auxin-responsive Aux/IAA gene family member, expressed	29.0943	6.72823	4.32422	2.11244	0.0385522
LOC_Os01g58420	AP2 domain containing protein, expressed	284.716	70.927	4.01421	2.00512	1.3307e-09
LOC_Os01g60020	NAC domain transcription factor, putative, expressed	56.0757	5.89423	9.51365	3.25	4.4052e-08
LOC_Os01g61080	WRKY24, expressed	15.8823	1.22486	12.9666	3.69673	0.0126356
LOC_Os01g62460	ZOS1-16 - C2H2 zinc finger protein, expressed	87.0475	22.1156	3.93603	1.97674	0.000435925
LOC_Os01g62920	homeodomain protein, putative, expressed	28.6315	10.7353	2.66704	1.41524	0.00124926
LOC_Os01g66120	No apical meristem protein, putative, expressed	522.148	39.1318	13.3433	3.73804	3.66282e-58
LOC_Os01g68020	BTBZ2 - Bric-a-Brac, Tramtrack, and Broad Complex BTB domain with TAZ zinc finger and Calmodulin-binding domains, expressed	11.2106	2.05869	5.4455	2.44506	0.000982586
LOC_Os01g69830	OsSPL2 - SBP-box gene family member, expressed	27.4472	6.34482	4.32593	2.11301	0.00552661
LOC_Os01g74020	MYB family transcription factor, putative, expressed	14.6802	1.63929	8.95521	3.16273	3.37266e-06
LOC_Os02g01380	expressed protein	52.2988	17.3904	3.00733	1.58848	3.26549e-06
LOC_Os02g06910	auxin response factor 6, putative, expressed	37.5143	14.998	2.50129	1.32267	9.8755e-06
LOC_Os02g08440	WRKY71, expressed	11.8757	0.946335	12.5491	3.64952	0.000303464
LOC_Os02g09480	myb-like DNA-binding domain containing protein, putative, expressed	65.4959	29.1218	2.24903	1.16931	0.00237971
LOC_Os02g10860	bZIP transcription factor domain containing protein, expressed	25.3775	10.331	2.45645	1.29658	0.000946205
LOC_Os02g13800	HSF-type DNA-binding domain containing protein, expressed	88.4171	7.65711	11.547	3.52945	1.4841e-05
LOC_Os02g14910	bZIP transcription factor family protein, putative, expressed	9.09922	1.36852	6.64895	2.73313	0.00219313
LOC_Os02g22020	MYB family transcription factor, putative, expressed	34.6074	1.44572	23.9378	4.58122	1.22352e-13
LOC_Os02g33430	E2F family transcription factor protein, putative, expressed	26.3051	12.1	2.17398	1.12034	0.00411884
LOC_Os02g39360	B-box zinc finger family protein, putative, expressed	65.5739	24.5603	2.66991	1.41679	0.000872375
LOC_Os02g45010	ethylene-responsive protein related, putative, expressed	21.9332	9.36342	2.34243	1.22801	0.00543118
LOC_Os02g45670	myb-like DNA-binding domain containing protein, expressed	19.154	9.37063	2.04404	1.03142	0.049843
LOC_Os02g46030	MYB family transcription factor, putative, expressed	64.7203	18.0974	3.57622	1.83844	3.29921e-05
LOC_Os02g49230	CCT/B-box zinc finger protein, putative, expressed	56.6096	24.937	2.2701	1.18276	2.42638e-07
LOC_Os02g49440	dof zinc finger domain containing protein, putative, expressed	53.7069	16.8824	3.18123	1.66959	0.00371378
LOC_Os02g56120	OsIAA9 - Auxin-responsive Aux/IAA gene family member, expressed	22.1563	0.825206	26.8494	4.74682	2.10856e-09
LOC_Os02g57250	OsIAA10 - Auxin-responsive Aux/IAA gene family member, expressed	230.846	114.302	2.01962	1.01409	0.0144499
LOC_Os03g02900	B3 DNA binding domain containing protein, expressed	19.8769	7.36426	2.69911	1.43248	0.00209064
LOC_Os03g03900	NIN, putative, expressed	18.5364	7.58938	2.44241	1.28831	0.0100283
LOC_Os03g06930	homeodomain protein, putative, expressed	46.5248	19.5767	2.37654	1.24886	0.0137913
LOC_Os03g07360	expressed protein	44.5842	12.1703	3.66335	1.87316	3.66446e-11
LOC_Os03g08490	AP2 domain containing protein, expressed	6.51593	0.559282	11.6505	3.54232	0.00565176
LOC_Os03g08500	AP2 domain containing protein, expressed	1022.77	265.101	3.85804	1.94787	1.79062e-30
LOC_Os03g10140	ZOS3-04 - C2H2 zinc finger protein, expressed	19.3185	7.85163	2.46045	1.29892	0.00715414
LOC_Os03g12860	homeobox associated leucine zipper, putative, expressed	40.3973	15.8974	2.54113	1.34547	0.0229664
LOC_Os03g16430	RNA polymerase sigma factor, putative, expressed	9.77815	3.12412	3.12989	1.64611	0.04526
LOC_Os03g20790	ethylene-insensitive 3, putative, expressed	169.898	83.0682	2.04529	1.0323	2.54746e-18
LOC_Os03g22770	CCT/B-box zinc finger protein, putative, expressed	56.4688	15.4796	3.64794	1.86708	3.6231e-14
LOC_Os03g22800	OsFBT5 - F-box and tubby domain containing protein, expressed	39.9641	13.5082	2.95851	1.56487	7.95061e-08
LOC_Os03g29760	nuclear transcription factor Y subunit, putative, expressed	18.168	8.55593	2.12344	1.0864	0.0437314
LOC_Os03g43840	LSD1 zinc finger domain containing protein, expressed	44.3134	20.7566	2.13491	1.09417	4.76827e-05
LOC_Os03g43930	START domain containing protein, expressed	66.767	31.6535	2.10931	1.07677	1.77582e-07
LOC_Os03g49170	zinc finger family protein, putative, expressed	59.005	28.7747	2.05059	1.03604	0.00025876
LOC_Os03g51580	helix-loop-helix DNA-binding domain containing protein, expressed	56.7514	16.7585	3.38643	1.75977	0.0082088
LOC_Os03g53050	WRKY121, expressed	57.1854	24.6105	2.32362	1.21638	0.00121985
LOC_Os03g55540	ZOS3-18 - C2H2 zinc finger protein, expressed	86.6955	43.2192	2.00595	1.00428	0.0381641
LOC_Os03g55590	MYB family transcription factor, putative, expressed	89.892	34.5143	2.60448	1.381	5.13876e-15
LOC_Os03g60080	NAC domain-containing protein 67, putative, expressed	335.389	49.9619	6.71289	2.74693	0.000142911
LOC_Os03g60560	ZOS3-21 - C2H2 zinc finger protein, expressed	66.5961	16.8066	3.9625	1.98641	2.51542e-05
LOC_Os03g60570	ZOS3-22 - C2H2 zinc finger protein, expressed	32.9899	4.48083	7.36245	2.88019	0.0294589
LOC_Os04g32590	transcription factor, putative, expressed	29.1866	9.03701	3.22967	1.69139	0.000153448
LOC_Os04g43680	MYB family transcription factor, putative, expressed	46.5854	11.1737	4.1692	2.05977	0.00153316
LOC_Os04g46020	GATA zinc finger domain containing protein, expressed	30.7837	15.1862	2.02709	1.01941	0.00390525
LOC_Os04g46220	ethylene-responsive transcription factor, putative, expressed	25.8584	4.6013	5.6198	2.49052	1.6578e-06
LOC_Os04g46440	AP2 domain containing protein, expressed	24.8119	5.00339	4.95902	2.31005	0.0419513
LOC_Os04g49450	MYB family transcription factor, putative, expressed	270.957	13.5694	19.9683	4.31964	6.73325e-87
LOC_Os04g55520	AP2 domain containing protein, expressed	50.3158	13.9321	3.61149	1.8526	1.89738e-12
LOC_Os04g55560	AP2 domain containing protein, expressed	37.8274	8.93268	4.23472	2.08227	9.32936e-11
LOC_Os05g03040	AP2 domain containing protein, expressed	100.186	25.0671	3.9967	1.99881	7.95817e-06
LOC_Os05g03760	zinc finger family protein, putative, expressed	130.568	47.6745	2.73874	1.45351	0.0328963
LOC_Os05g06340	GATA zinc finger domain containing protein, expressed	26.4865	8.56137	3.09372	1.62934	1.98154e-05
LOC_Os05g25260	AP2 domain containing protein, expressed	16.33	5.04029	3.2399	1.69595	0.00157732
LOC_Os05g25770	WRKY45, expressed	27.3877	3.81484	7.17925	2.84383	1.23895e-09
LOC_Os05g27730	WRKY53, expressed	139.249	9.17289	15.1805	3.92415	6.40926e-17
LOC_Os05g34830	No apical meristem protein, putative, expressed	31.4935	11.1689	2.81975	1.49557	0.000173877
LOC_Os05g41780	AP2 domain containing protein, expressed	328.524	126.499	2.59705	1.37688	0.0150671
LOC_Os05g45020	zinc finger/CCCH transcription factor, putative, expressed	140.258	36.5275	3.8398	1.94103	0.0029613
LOC_Os05g45410	HSF-type DNA-binding domain containing protein, expressed	17.5791	2.41112	7.29085	2.86609	0.0144499
LOC_Os05g46020	WRKY7, expressed	41.999	2.01809	20.8113	4.3793	1.73984e-06
LOC_Os05g48590	OsIAA19 - Auxin-responsive Aux/IAA gene family member, expressed	93.9453	29.4575	3.18918	1.67318	2.34058e-07
LOC_Os05g50310	ZF-HD protein dimerisation region containing protein, expressed	20.0207	6.48459	3.08742	1.6264	0.00848624
LOC_Os05g51150	RNA polymerase sigma factor, putative, expressed	17.861	5.98464	2.98447	1.57748	0.00167121
LOC_Os06g01670	myb-like DNA-binding domain containing protein, expressed	61.7495	19.7144	3.1322	1.64718	6.10968e-13
LOC_Os06g04870	homeobox associated leucine zipper, putative, expressed	38.4623	19.0748	2.0164	1.01178	0.000718831
LOC_Os06g10600	homeobox and START domains containing protein, putative, expressed	18.4633	5.10886	3.61397	1.85358	0.000176934
LOC_Os06g19444	CCT/B-box zinc finger protein, putative, expressed	76.4412	12.9916	5.88389	2.55677	3.8295e-28
LOC_Os06g39590	OsIAA23 - Auxin-responsive Aux/IAA gene family member, expressed	26.2319	7.54745	3.47559	1.79726	0.0067365
LOC_Os06g44450	CCT/B-box zinc finger protein, putative, expressed	59.3671	10.9363	5.42843	2.44054	0.000290183
LOC_Os06g45840	MYB transcription factor, putative, expressed	72.8131	35.7259	2.0381	1.02723	1.44166e-07
LOC_Os06g50310	E2F-related protein, putative, expressed	70.3903	35.1027	2.00526	1.00379	0.000192327
LOC_Os07g02800	MYB family transcription factor, putative, expressed	98.5178	30.3449	3.24659	1.69893	2.46719e-22
LOC_Os07g08460	OsIAA24 - Auxin-responsive Aux/IAA gene family member, expressed	69.2574	27.6424	2.50547	1.32508	0.000431474
LOC_Os07g12340	NAC domain-containing protein 67, putative, expressed	57.4759	3.15775	18.2015	4.18599	1.33438e-09
LOC_Os07g12510	AP2 domain containing protein, expressed	76.7241	13.4646	5.69821	2.51051	4.23014e-18
LOC_Os07g22730	AP2 domain containing protein, expressed	4.10516	0.19128	21.4616	4.42368	0.0382346
LOC_Os07g28890	ethylene-responsive protein related, putative, expressed	41.8935	14.3993	2.90942	1.54073	4.9698e-08
LOC_Os07g39310	ZOS7-06 - C2H2 zinc finger protein, expressed	63.8103	18.2873	3.48933	1.80295	2.16652e-15
LOC_Os07g42510	AP2 domain containing protein, expressed	9.91226	2.64394	3.74904	1.90652	0.0164747
LOC_Os07g48570	expressed protein	50.3147	15.5409	3.23757	1.69491	4.54636e-11
LOC_Os07g48630	ethylene-insensitive 3, putative, expressed	220.297	78.0754	2.8216	1.49651	2.93508e-09
LOC_Os08g01090	B3 DNA binding domain containing protein, expressed	102.202	50.664	2.01724	1.01238	4.76879e-05
LOC_Os08g08120	B-box zinc finger family protein, putative, expressed	50.0737	20.7943	2.40805	1.26787	3.22228e-07
LOC_Os08g33050	MYB family transcription factor, putative, expressed	18.7378	5.96493	3.14132	1.65137	0.000649512
LOC_Os08g36220	homeobox associated leucine zipper, putative, expressed	14.4031	4.09258	3.51932	1.8153	0.00209064
LOC_Os08g43550	MYB family transcription factor, putative, expressed	9.66158	1.8504	5.22135	2.38442	0.00386148
LOC_Os09g11460	AP2 domain containing protein, expressed	16.1979	4.45921	3.63245	1.86094	0.000625576
LOC_Os09g27450	homeobox associated leucine zipper, putative, expressed	13.1458	2.89277	4.54436	2.18408	0.0122719
LOC_Os09g32040	no apical meristem protein, putative, expressed	25.725	10.4985	2.45036	1.29299	0.0447466
LOC_Os09g35010	dehydration-responsive element-binding protein, putative, expressed	51.1872	4.86736	10.5164	3.39457	0.0152604
LOC_Os09g39850	AP2 domain containing protein, expressed	6.54371	0.375111	17.4447	4.12472	0.00293626
LOC_Os10g41200	MYB family transcription factor, putative, expressed	57.7062	26.7827	2.15461	1.10742	7.13766e-05
LOC_Os10g41230	homeobox associated leucine zipper, putative, expressed	42.6382	6.18805	6.8904	2.78459	2.08754e-08
LOC_Os11g05740	B3 DNA binding domain containing protein, expressed	18.056	2.78637	6.4801	2.69602	1.15815e-06
LOC_Os11g08210	no apical meristem protein, putative, expressed	96.1691	9.24987	10.3968	3.37807	8.17742e-16
LOC_Os11g26160	RNA polymerase sigma factor, putative, expressed	23.2614	9.89351	2.35118	1.23339	0.00341256
LOC_Os12g02870	GRAS family transcription factor domain containing protein, expressed	16.9036	5.92346	2.85367	1.51282	0.00396802
LOC_Os12g29330	no apical meristem protein, putative, expressed	28.3619	12.8491	2.2073	1.14228	0.00184699

## Sheet: TFs Upregulated in CS (S.AND)
LOCUS ID	Putative Function	RPKM (CS)	RPKM (CO)	FC (CS/CO)	log2FC	FDR
LOC_Os01g04020	AP2 domain containing protein, expressed	618.275	209.314	2.95381	1.56258	8.76471e-24
LOC_Os01g08320	OsIAA1 - Auxin-responsive Aux/IAA gene family member, expressed	82.3151	36.8295	2.23503	1.1603	0.000787928
LOC_Os01g09620	zinc finger/CCCH transcription factor, putative, expressed	195.985	47.9206	4.08978	2.03202	0.000970988
LOC_Os01g15640	no apical meristem protein, putative, expressed	118.354	37.4163	3.16318	1.66137	5.65647e-08
LOC_Os01g15900	expressed protein	110.44	17.8851	6.17499	2.62644	8.18357e-33
LOC_Os01g38530	ELF3 protein, putative, expressed	41.2491	18.216	2.26445	1.17916	2.42619e-05
LOC_Os01g41900	Myb transcription factor, putative, expressed	90.5047	15.6984	5.76523	2.52738	6.29778e-16
LOC_Os01g53220	HSF-type DNA-binding domain containing protein, expressed	23.572	6.36343	3.70429	1.8892	9.16688e-05
LOC_Os01g53880	OsIAA6 - Auxin-responsive Aux/IAA gene family member, expressed	37.5337	15.6817	2.39347	1.2591	2.25677e-05
LOC_Os01g58420	AP2 domain containing protein, expressed	248.732	63.2344	3.9335	1.97581	4.39554e-63
LOC_Os01g62460	ZOS1-16 - C2H2 zinc finger protein, expressed	88.4569	27.5719	3.20823	1.68178	1.01399e-14
LOC_Os01g62920	homeodomain protein, putative, expressed	36.5736	16.4966	2.21704	1.14864	0.000153312
LOC_Os01g66120	No apical meristem protein, putative, expressed	396.017	71.2081	5.56141	2.47545	1.2867e-09
LOC_Os01g68020	BTBZ2 - Bric-a-Brac, Tramtrack, and Broad Complex BTB domain with TAZ zinc finger and Calmodulin-binding domains, expressed	10.9266	2.21053	4.94297	2.30538	0.00182587
LOC_Os01g74020	MYB family transcription factor, putative, expressed	18.2173	3.22263	5.65295	2.499	2.81517e-06
LOC_Os02g06910	auxin response factor 6, putative, expressed	27.5893	11.228	2.45719	1.29701	0.0004049
LOC_Os02g10860	bZIP transcription factor domain containing protein, expressed	28.1019	12.715	2.21014	1.14414	0.00178289
LOC_Os02g13800	HSF-type DNA-binding domain containing protein, expressed	46.4844	8.13477	5.71428	2.51457	0.0221793
LOC_Os02g14910	bZIP transcription factor family protein, putative, expressed	9.7514	1.89113	5.15639	2.36636	0.00339337
LOC_Os02g22020	MYB family transcription factor, putative, expressed	37.0762	1.29115	28.7156	4.84376	3.3001e-05
LOC_Os02g32590	HSF-type DNA-binding domain containing protein, expressed	14.7809	3.68887	4.00688	2.00248	0.000558354
LOC_Os02g33430	E2F family transcription factor protein, putative, expressed	29.3348	12.3353	2.37813	1.24983	0.000384575
LOC_Os02g46030	MYB family transcription factor, putative, expressed	83.6123	33.3049	2.51051	1.32798	0.000203971
LOC_Os02g49230	CCT/B-box zinc finger protein, putative, expressed	59.5902	27.8848	2.13701	1.0956	4.135e-06
LOC_Os02g56120	OsIAA9 - Auxin-responsive Aux/IAA gene family member, expressed	21.5276	1.95463	11.0137	3.46123	1.3882e-05
LOC_Os02g57250	OsIAA10 - Auxin-responsive Aux/IAA gene family member, expressed	252.649	97.4	2.59393	1.37514	1.17151e-05
LOC_Os03g04070	no apical meristem protein, putative, expressed	6.73243	1.15528	5.82751	2.54288	0.0207542
LOC_Os03g07360	expressed protein	47.9924	14.7686	3.24963	1.70027	1.20969e-10
LOC_Os03g22770	CCT/B-box zinc finger protein, putative, expressed	49.6426	14.5382	3.41463	1.77173	3.54117e-11
LOC_Os03g22800	OsFBT5 - F-box and tubby domain containing protein, expressed	42.1839	17.667	2.38773	1.25564	5.18857e-06
LOC_Os03g29760	nuclear transcription factor Y subunit, putative, expressed	34.1828	13.32	2.56628	1.35968	1.74362e-05
LOC_Os03g51580	helix-loop-helix DNA-binding domain containing protein, expressed	81.0175	21.6326	3.74516	1.90503	2.12923e-21
LOC_Os03g55590	MYB family transcription factor, putative, expressed	54.8208	26.0344	2.10571	1.07431	3.93659e-06
LOC_Os03g58350	OsIAA14 - Auxin-responsive Aux/IAA gene family member, expressed	339.378	163.697	2.07321	1.05187	0.00302897
LOC_Os03g60080	NAC domain-containing protein 67, putative, expressed	276.335	80.7464	3.42225	1.77495	1.68466e-42
LOC_Os03g60560	ZOS3-21 - C2H2 zinc finger protein, expressed	59.9415	13.1922	4.5437	2.18387	1.0603e-17
LOC_Os03g60570	ZOS3-22 - C2H2 zinc finger protein, expressed	40.1573	3.34921	11.9901	3.58377	3.88341e-10
LOC_Os04g32590	transcription factor, putative, expressed	18.3782	7.75573	2.36962	1.24466	0.0128464
LOC_Os04g43680	MYB family transcription factor, putative, expressed	54.2103	13.6029	3.98519	1.99465	0.0496746
LOC_Os04g49450	MYB family transcription factor, putative, expressed	322.087	27.5709	11.6822	3.54623	6.56512e-75
LOC_Os04g52090	AP2 domain containing protein, expressed	137.316	65.1435	2.1079	1.07581	0.00202266
LOC_Os04g55560	AP2 domain containing protein, expressed	37.9208	11.0252	3.43947	1.78219	6.69553e-09
LOC_Os05g03040	AP2 domain containing protein, expressed	74.6386	16.8398	4.43229	2.14805	1.30964e-05
LOC_Os05g25770	WRKY45, expressed	127.372	18.7278	6.80121	2.76579	1.2046e-51
LOC_Os05g27730	WRKY53, expressed	215.578	36.5966	5.89066	2.55843	0.0223653
LOC_Os05g32270	AP2 domain containing protein, expressed	29.534	14.3704	2.0552	1.03928	0.00372336
LOC_Os05g41240	Myb-like DNA-binding domain containing protein, putative, expressed	47.4298	23.0566	2.05711	1.04062	4.84937e-05
LOC_Os05g41760	AP2 domain containing protein, expressed	49.823	18.0042	2.7673	1.46848	0.0102049
LOC_Os05g45410	HSF-type DNA-binding domain containing protein, expressed	24.9649	5.86286	4.25815	2.09023	5.04938e-06
LOC_Os05g46020	WRKY7, expressed	55.3347	4.5263	12.2251	3.61178	1.14253e-08
LOC_Os05g48590	OsIAA19 - Auxin-responsive Aux/IAA gene family member, expressed	84.0006	26.775	3.13728	1.64952	5.03603e-12
LOC_Os05g51150	RNA polymerase sigma factor, putative, expressed	17.8995	6.25026	2.8638	1.51793	0.00225514
LOC_Os06g01670	myb-like DNA-binding domain containing protein, expressed	73.7142	25.8788	2.84844	1.51017	4.67905e-14
LOC_Os06g04090	no apical meristem protein, putative, expressed	144.253	54.1821	2.66237	1.41271	0.00462681
LOC_Os06g10600	homeobox and START domains containing protein, putative, expressed	19.7872	5.85156	3.38154	1.75768	0.000157441
LOC_Os06g19444	CCT/B-box zinc finger protein, putative, expressed	86.1275	16.955	5.07976	2.34476	5.91298e-29
LOC_Os06g45840	MYB transcription factor, putative, expressed	84.4604	35.6712	2.36775	1.24351	4.68632e-12
LOC_Os07g12340	NAC domain-containing protein 67, putative, expressed	73.0502	3.77027	19.3753	4.27615	1.22434e-10
LOC_Os07g12510	AP2 domain containing protein, expressed	102.249	20.2389	5.05212	2.33689	7.0531e-08
LOC_Os07g39310	ZOS7-06 - C2H2 zinc finger protein, expressed	59.3543	21.3253	2.78329	1.47679	7.43513e-11
LOC_Os07g48570	expressed protein	43.4611	14.6384	2.96897	1.56996	1.30757e-08
LOC_Os07g48630	ethylene-insensitive 3, putative, expressed	202.234	85.1417	2.37527	1.24809	0.00303854
LOC_Os08g01090	B3 DNA binding domain containing protein, expressed	115.913	50.6258	2.28961	1.1951	3.88577e-09
LOC_Os08g08120	B-box zinc finger family protein, putative, expressed	47.1277	20.3697	2.31362	1.21015	0.000122828
LOC_Os08g14450	RNA polymerase sigma factor, putative, expressed	39.8586	17.0638	2.33586	1.22395	1.81962e-05
LOC_Os08g33050	MYB family transcription factor, putative, expressed	23.6146	9.96643	2.36941	1.24453	0.00249094
LOC_Os08g36220	homeobox associated leucine zipper, putative, expressed	12.8418	4.95864	2.58977	1.37283	0.0379748
LOC_Os08g42470	BEE 1, putative, expressed	51.9737	25.2371	2.05942	1.04224	0.000852977
LOC_Os09g32040	no apical meristem protein, putative, expressed	32.5891	16.1381	2.01939	1.01392	0.00246769
LOC_Os09g35010	dehydration-responsive element-binding protein, putative, expressed	79.8996	8.35711	9.56068	3.25711	0.000494376
LOC_Os10g41200	MYB family transcription factor, putative, expressed	56.3976	26.5534	2.12393	1.08674	2.02436e-06
LOC_Os10g41230	homeobox associated leucine zipper, putative, expressed	47.3105	7.54817	6.26782	2.64796	0.0395991
LOC_Os11g05740	B3 DNA binding domain containing protein, expressed	7.9373	2.00227	3.96414	1.98701	0.035403
LOC_Os11g08210	no apical meristem protein, putative, expressed	38.7605	5.03996	7.69064	2.9431	0.00174543
LOC_Os11g26160	RNA polymerase sigma factor, putative, expressed	22.6034	9.58214	2.35891	1.23812	0.00357044

## Sheet: TFs Upregulated in CS (both)
		ERY			S.AND
LOCUS ID	Putative Function	RPKM (CS)	RPKM (CO)	log2FC	RPKM (CS)	RPKM (CO)	log2FC
	AP2-ERF
LOC_Os01g04020	AP2 domain containing protein, expressed	588.72	234.748	1.32647	618.275	209.314	1.56258
LOC_Os01g58420	AP2 domain containing protein, expressed	284.716	70.927	2.00512	248.732	63.2344	1.97581
LOC_Os04g55560	AP2 domain containing protein, expressed	37.8274	8.93268	2.08227	37.9208	11.0252	1.78219
LOC_Os05g03040	AP2 domain containing protein, expressed	100.186	25.0671	1.99881	74.6386	16.8398	2.14805
LOC_Os07g12510	AP2 domain containing protein, expressed	76.7241	13.4646	2.51051	102.249	20.2389	2.33689
LOC_Os07g48630	ethylene-insensitive 3, putative, expressed	220.297	78.0754	1.49651	202.234	85.1417	1.24809
LOC_Os09g35010	dehydration-responsive element-binding protein, putative, expressed	51.1872	4.86736	3.39457	79.8996	8.35711	3.25711
LOC_Os01g21120	AP2 domain containing protein, expressed	8.1369	2.16593	1.90949	9.34371	3.30504	1.49933
LOC_Os02g45010	ethylene-responsive protein related, putative, expressed	21.9332	9.36342	1.22801	16.5407	8.77113	0.91519
LOC_Os03g08490	AP2 domain containing protein, expressed	6.51593	0.559282	3.54232	3.19435	0.869742	1.87687
LOC_Os03g08500	AP2 domain containing protein, expressed	1022.77	265.101	1.94787	735.416	291.308	1.33602
LOC_Os03g20790	ethylene-insensitive 3, putative, expressed	169.898	83.0682	1.0323	154.754	114.408	0.435792
LOC_Os04g46220	ethylene-responsive transcription factor, putative, expressed	25.8584	4.6013	2.49052	31.2438	24.5304	0.348999
LOC_Os04g46440	AP2 domain containing protein, expressed	24.8119	5.00339	2.31005	20.3236	10.2576	0.98646
LOC_Os04g55520	AP2 domain containing protein, expressed	50.3158	13.9321	1.8526	31.8594	21.0702	0.596515
LOC_Os05g25260	AP2 domain containing protein, expressed	16.33	5.04029	1.69595	12.2522	7.18061	0.770869
LOC_Os05g41780	AP2 domain containing protein, expressed	328.524	126.499	1.37688	243.254	139.075	0.806599
LOC_Os07g22730	AP2 domain containing protein, expressed	4.10516	0.19128	4.42368	3.35522	0.648107	2.3721
LOC_Os07g28890	ethylene-responsive protein related, putative, expressed	41.8935	14.3993	1.54073	20.271	13.0389	0.636594
LOC_Os07g42510	AP2 domain containing protein, expressed	9.91226	2.64394	1.90652	7.76611	7.55069	0.0405836
LOC_Os09g11460	AP2 domain containing protein, expressed	16.1979	4.45921	1.86094	10.8615	2.60325	2.06083
LOC_Os09g39850	AP2 domain containing protein, expressed	6.54371	0.375111	4.12472	14.4991	0.503325	4.84833
LOC_Os04g52090	AP2 domain containing protein, expressed	225.31	98.6925	1.1909	137.316	65.1435	1.07581
LOC_Os05g32270	AP2 domain containing protein, expressed	27.6026	13.8745	0.99237	29.534	14.3704	1.03928
LOC_Os05g41760	AP2 domain containing protein, expressed	62.8318	14.14	2.15171	49.823	18.0042	1.46848
	HOMEOBOX
LOC_Os01g62920	homeodomain protein, putative, expressed	28.6315	10.7353	1.41524	36.5736	16.4966	1.14864
LOC_Os06g10600	homeobox and START domains containing protein, putative, expressed	18.4633	5.10886	1.85358	19.7872	5.85156	1.75768
LOC_Os08g36220	homeobox associated leucine zipper, putative, expressed	14.4031	4.09258	1.8153	12.8418	4.95864	1.37283
LOC_Os10g41230	homeobox associated leucine zipper, putative, expressed	42.6382	6.18805	2.78459	47.3105	7.54817	2.64796
LOC_Os03g06930	homeodomain protein, putative, expressed	46.5248	19.5767	1.24886	66.0845	38.0967	0.794647
LOC_Os03g12860	homeobox associated leucine zipper, putative, expressed	40.3973	15.8974	1.34547	33.948	13.2751	1.35461
LOC_Os03g43930	START domain containing protein, expressed (homeobox)	66.767	31.6535	1.07677	70.9132	37.6853	0.912053
LOC_Os06g04870	homeobox associated leucine zipper, putative, expressed	38.4623	19.0748	1.01178	33.2931	25.8857	0.363068
LOC_Os09g27450	homeobox associated leucine zipper, putative, expressed	13.1458	2.89277	2.18408	12.8116	5.96635	1.10253
	HSF
LOC_Os01g53220	HSF-type DNA-binding domain containing protein, expressed	48.8371	6.37965	2.93643	23.572	6.36343	1.8892
LOC_Os02g13800	HSF-type DNA-binding domain containing protein, expressed	88.4171	7.65711	3.52945	46.4844	8.13477	2.51457
LOC_Os05g45410	HSF-type DNA-binding domain containing protein, expressed	17.5791	2.41112	2.86609	24.9649	5.86286	2.09023
LOC_Os02g32590	HSF-type DNA-binding domain containing protein, expressed	19.1098	5.24205	1.86611	14.7809	3.68887	2.00248
	MYB
LOC_Os01g41900	Myb transcription factor, putative, expressed	97.6618	11.3251	3.10827	90.5047	15.6984	2.52738
LOC_Os01g74020	MYB family transcription factor, putative, expressed	14.6802	1.63929	3.16273	18.2173	3.22263	2.499
LOC_Os02g22020	MYB family transcription factor, putative, expressed	34.6074	1.44572	4.58122	37.0762	1.29115	4.84376
LOC_Os02g46030	MYB family transcription factor, putative, expressed	64.7203	18.0974	1.83844	83.6123	33.3049	1.32798
LOC_Os03g55590	MYB family transcription factor, putative, expressed	89.892	34.5143	1.381	54.8208	26.0344	1.07431
LOC_Os04g32590	transcription factor, putative, expressed (MYB_LIKE)	29.1866	9.03701	1.69139	18.3782	7.75573	1.24466
LOC_Os04g43680	MYB family transcription factor, putative, expressed	46.5854	11.1737	2.05977	54.2103	13.6029	1.99465
LOC_Os04g49450	MYB family transcription factor, putative, expressed	270.957	13.5694	4.31964	322.087	27.5709	3.54623
LOC_Os06g01670	myb-like DNA-binding domain containing protein, expressed	61.7495	19.7144	1.64718	73.7142	25.8788	1.51017
LOC_Os06g45840	MYB transcription factor, putative, expressed	72.8131	35.7259	1.02723	84.4604	35.6712	1.24351
LOC_Os08g33050	MYB family transcription factor, putative, expressed	18.7378	5.96493	1.65137	23.6146	9.96643	1.24453
LOC_Os10g41200	MYB family transcription factor, putative, expressed	57.7062	26.7827	1.10742	56.3976	26.5534	1.08674
LOC_Os02g01380	expressed protein (MYB-like)	52.2988	17.3904	1.58848	48.9373	24.4992	0.9982
LOC_Os02g09480	myb-like DNA-binding domain containing protein, putative, expressed	65.4959	29.1218	1.16931	76.9375	47.1383	0.706788
LOC_Os02g45670	myb-like DNA-binding domain containing protein, expressed	19.154	9.37063	1.03142	20.1148	10.2878	0.967319
LOC_Os07g02800	MYB family transcription factor, putative, expressed	98.5178	30.3449	1.69893	95.08	68.1611	0.480192
LOC_Os08g43550	MYB family transcription factor, putative, expressed	9.66158	1.8504	2.38442	11.0977	3.76275	1.5604
LOC_Os05g41240	Myb-like DNA-binding domain containing protein, putative, expressed	38.658	22.0122	0.81246	47.4298	23.0566	1.04062
	NAC/NAM
LOC_Os01g15640	no apical meristem protein, putative, expressed	105.115	36.8922	1.51059	118.354	37.4163	1.66137
LOC_Os01g66120	No apical meristem protein, putative, expressed	522.148	39.1318	3.73804	396.017	71.2081	2.47545
LOC_Os03g60080	NAC domain-containing protein 67, putative, expressed	335.389	49.9619	2.74693	276.335	80.7464	1.77495
LOC_Os07g12340	NAC domain-containing protein 67, putative, expressed	57.4759	3.15775	4.18599	73.0502	3.77027	4.27615
LOC_Os09g32040	no apical meristem protein, putative, expressed	25.725	10.4985	1.29299	32.5891	16.1381	1.01392
LOC_Os11g08210	no apical meristem protein, putative, expressed	96.1691	9.24987	3.37807	38.7605	5.03996	2.9431
LOC_Os01g60020	NAC domain transcription factor, putative, expressed	56.0757	5.89423	3.25	85.5863	15.2838	2.48538
LOC_Os05g34830	No apical meristem protein, putative, expressed	31.4935	11.1689	1.49557	14.0219	8.88937	0.65753
LOC_Os12g29330	no apical meristem protein, putative, expressed	28.3619	12.8491	1.14228	28.8445	19.2108	0.586378
LOC_Os03g04070	no apical meristem protein, putative, expressed	5.86018	1.1561	2.34168	6.73243	1.15528	2.54288
LOC_Os06g04090	no apical meristem protein, putative, expressed	172.908	92.0222	0.909951	144.253	54.1821	1.41271
	Aux/IAA
LOC_Os01g53880	OsIAA6 - Auxin-responsive Aux/IAA gene family member, expressed	29.0943	6.72823	2.11244	37.5337	15.6817	1.2591
LOC_Os02g56120	OsIAA9 - Auxin-responsive Aux/IAA gene family member, expressed	22.1563	0.825206	4.74682	21.5276	1.95463	3.46123
LOC_Os02g57250	OsIAA10 - Auxin-responsive Aux/IAA gene family member, expressed	230.846	114.302	1.01409	252.649	97.4	1.37514
LOC_Os05g48590	OsIAA19 - Auxin-responsive Aux/IAA gene family member, expressed	93.9453	29.4575	1.67318	84.0006	26.775	1.64952
LOC_Os06g39590	OsIAA23 - Auxin-responsive Aux/IAA gene family member, expressed	26.2319	7.54745	1.79726	13.8274	7.08258	0.965183
LOC_Os07g08460	OsIAA24 - Auxin-responsive Aux/IAA gene family member, expressed	69.2574	27.6424	1.32508	48.3668	26.8412	0.849566
LOC_Os01g08320	OsIAA1 - Auxin-responsive Aux/IAA gene family member, expressed	83.9668	48.8601	0.781161	82.3151	36.8295	1.1603
LOC_Os03g58350	OsIAA14 - Auxin-responsive Aux/IAA gene family member, expressed	401.189	226.871	0.82241	339.378	163.697	1.05187
	SIGMA
LOC_Os05g51150	RNA polymerase sigma factor, putative, expressed	17.861	5.98464	1.57748	17.8995	6.25026	1.51793
LOC_Os11g26160	RNA polymerase sigma factor, putative, expressed	23.2614	9.89351	1.23339	22.6034	9.58214	1.23812
LOC_Os03g16430	RNA polymerase sigma factor, putative, expressed	9.77815	3.12412	1.64611	9.30539	3.35223	1.47295
LOC_Os08g14450	RNA polymerase sigma factor, putative, expressed	25.4023	15.5389	0.709068	39.8586	17.0638	1.22395
	WRKY
LOC_Os05g25770	WRKY45, expressed	27.3877	3.81484	2.84383	127.372	18.7278	2.76579
LOC_Os05g27730	WRKY53, expressed	139.249	9.17289	3.92415	215.578	36.5966	2.55843
LOC_Os05g46020	WRKY7, expressed	41.999	2.01809	4.3793	55.3347	4.5263	3.61178
LOC_Os01g14440	WRKY1, expressed	9.82275	2.49772	1.97551	9.96731	6.61221	0.592071
LOC_Os01g61080	WRKY24, expressed	15.8823	1.22486	3.69673	12.9593	2.08508	2.63581
LOC_Os02g08440	WRKY71, expressed	11.8757	0.946335	3.64952	26.5223	4.43491	2.58023
LOC_Os03g53050	WRKY121, expressed	57.1854	24.6105	1.21638	58.5946	30.9001	0.923157
	Zn-finger
LOC_Os01g09620	zinc finger/CCCH transcription factor, putative, expressed	223.53	31.6529	2.82006	195.985	47.9206	2.03202
LOC_Os01g15900	expressed protein (Dof-type zinc finger protein)	94.3307	11.8195	2.99656	110.44	17.8851	2.62644
LOC_Os01g62460	ZOS1-16 - C2H2 zinc finger protein, expressed	87.0475	22.1156	1.97674	88.4569	27.5719	1.68178
LOC_Os01g68020	BTBZ2 - Bric-a-Brac, Tramtrack, and Broad Complex BTB domain with TAZ zinc finger and Calmodulin-binding domains, expressed	11.2106	2.05869	2.44506	10.9266	2.21053	2.30538
LOC_Os02g49230	CCT/B-box zinc finger protein, putative, expressed	56.6096	24.937	1.18276	59.5902	27.8848	1.0956
LOC_Os03g07360	expressed protein (Dof-type zinc finger protein)	44.5842	12.1703	1.87316	47.9924	14.7686	1.70027
LOC_Os03g22770	CCT/B-box zinc finger protein, putative, expressed	5.86018	1.1561	2.34168	49.6426	14.5382	1.77173
LOC_Os03g60560	ZOS3-21 - C2H2 zinc finger protein, expressed	66.5961	16.8066	1.98641	59.9415	13.1922	2.18387
LOC_Os03g60570	ZOS3-22 - C2H2 zinc finger protein, expressed	32.9899	4.48083	2.88019	40.1573	3.34921	3.58377
LOC_Os06g19444	CCT/B-box zinc finger protein, putative, expressed	76.4412	12.9916	2.55677	86.1275	16.955	2.34476
LOC_Os07g39310	ZOS7-06 - C2H2 zinc finger protein, expressed	63.8103	18.2873	1.80295	59.3543	21.3253	1.47679
LOC_Os07g48570	expressed protein (Dof-type zinc finger protein)	50.3147	15.5409	1.69491	43.4611	14.6384	1.56996
LOC_Os08g08120	B-box zinc finger family protein, putative, expressed	50.0737	20.7943	1.26787	47.1277	20.3697	1.21015
LOC_Os02g39360	B-box zinc finger family protein, putative, expressed	65.5739	24.5603	1.41679	65.7497	24.6822	1.41351
LOC_Os02g49440	dof zinc finger domain containing protein, putative, expressed	53.7069	16.8824	1.66959	45.1138	37.4103	0.270133
LOC_Os03g10140	ZOS3-04 - C2H2 zinc finger protein, expressed	19.3185	7.85163	1.29892	19.3062	13.8016	0.484226
LOC_Os03g43840	LSD1 zinc finger domain containing protein, expressed	44.3134	20.7566	1.09417	46.971	24.8604	0.917919
LOC_Os03g49170	zinc finger family protein, putative, expressed	59.005	28.7747	1.03604	72.1094	41.6529	0.791769
LOC_Os03g55540	ZOS3-18 - C2H2 zinc finger protein, expressed	86.6955	43.2192	1.00428	76.0994	43.0208	0.822849
LOC_Os04g46020	GATA zinc finger domain containing protein, expressed	30.7837	15.1862	1.01941	39.1511	24.9635	0.649233
LOC_Os05g03760	zinc finger family protein, putative, expressed	130.568	47.6745	1.45351	101.77	53.471	0.928489
LOC_Os05g06340	GATA zinc finger domain containing protein, expressed	26.4865	8.56137	1.62934	29.1348	16.1303	0.85297
LOC_Os05g45020	zinc finger/CCCH transcription factor, putative, expressed	140.258	36.5275	1.94103	126.333	41.6097	1.60224
LOC_Os05g50310	ZF-HD protein dimerisation region containing protein, expressed	20.0207	6.48459	1.6264	16.879	9.20191	0.875227
LOC_Os06g44450	CCT/B-box zinc finger protein, putative, expressed	59.3671	10.9363	2.44054	30.4387	5.87386	2.37353
	B3
LOC_Os08g01090	B3 DNA binding domain containing protein, expressed	102.202	50.664	1.01238	115.913	50.6258	1.1951
LOC_Os11g05740	B3 DNA binding domain containing protein, expressed	18.056	2.78637	2.69602	7.9373	2.00227	1.98701
LOC_Os01g49830	B3 DNA binding domain containing protein, expressed	19.1401	6.6415	1.52702	13.3043	12.7471	0.0617271
LOC_Os03g02900	B3 DNA binding domain containing protein, expressed	19.8769	7.36426	1.43248	23.4339	12.7128	0.882321
	OTHERS
LOC_Os01g38530	ELF3 protein, putative, expressed	46.9314	17.8835	1.39192	41.2491	18.216	1.17916
LOC_Os02g06910	auxin response factor 6, putative, expressed	37.5143	14.998	1.32267	27.5893	11.228	1.29701
LOC_Os02g10860	bZIP transcription factor domain containing protein, expressed	25.3775	10.331	1.29658	28.1019	12.715	1.14414
LOC_Os02g14910	bZIP transcription factor family protein, putative, expressed	9.09922	1.36852	2.73313	9.7514	1.89113	2.36636
LOC_Os02g33430	E2F family transcription factor protein, putative, expressed	19.1098	5.24205	1.86611	29.3348	12.3353	1.24983
LOC_Os03g22800	OsFBT5 - F-box and tubby domain containing protein, expressed	39.9641	13.5082	1.56487	42.1839	17.667	1.25564
LOC_Os03g29760	nuclear transcription factor Y subunit, putative, expressed	18.168	8.55593	1.0864	34.1828	13.32	1.35968
LOC_Os03g51580	helix-loop-helix DNA-binding domain containing protein, expressed	56.7514	16.7585	1.75977	81.0175	21.6326	1.90503
LOC_Os01g69830	OsSPL2 - SBP-box gene family member, expressed	27.4472	6.34482	2.11301	42.802	18.7753	1.18885
LOC_Os03g03900	NIN, putative, expressed	18.5364	7.58938	1.28831	23.0805	12.2976	0.908298
LOC_Os06g50310	E2F-related protein, putative, expressed	70.3903	35.1027	1.00379	56.8358	35.8257	0.665804
LOC_Os12g02870	GRAS family transcription factor domain containing protein, expressed	16.9036	5.92346	1.51282	15.6453	7.923	0.981612
LOC_Os08g42470	BEE 1, putative, expressed	25.5774	10.6925	1.25827	51.9737	25.2371	1.04224
					not SSTF
