# Supplementary material for: Early cold stress responses in post-meiotic anthers from tolerant and sensitive rice cultivars
Source: Rice (N Y). 2019 Dec 18;12:94. doi: 10.1186/s12284-019-0350-6 (PMC6920279; doi:10.1186/s12284-019-0350-6)
Supplement: Supplementary file 8 — Additional file 8: Table S4. Expression values of known anther development and starch accumulation genes. [file 12284_2019_350_MOESM8_ESM.xlsx]

## Sheet: Anther development genes
			ERYTHROCEROS HOKKAIDO				SANT´ANDREA
LOC number	Gene name	Protein function	FC (CS/CO)	log2FC	FDR		FC (CS/CO)	log2FC	FDR		Reference
LOC_Os01g03670	OsTKPR2 (putative)	tetraketide α-pyrone reductase	1.80156	0.849247	1		0.584698	-0.774237	1		Qin et al., 2012
LOC_Os01g10504	OsMADS3	MADS box transcription factor	1.09633	0.132682	1		1.15503	0.207927	0.203082		Hu et al., 2011
LOC_Os01g15780	OsGT1	Glycosyl-transferase	0.813583	-0.297638	1		0.864451	-0.210144	1		Moon et al., 2013
LOC_Os01g16810	CSA	MYB transcription factor	1.34253	0.42495	1		1.33017	0.411608	0.854391		Zhang et al., 2010a
LOC_Os01g18870	TIP2/bHLH142	bHLH transcription factor	0.88236	-0.180561	1		0.79151	-0.33732	1		Fu et al., 2014; Ko et al., 2014
LOC_Os01g59660	GAMYB	MYB transcription factor	1.33311	0.414797	0.195833		1.70785	0.772179	1.07938e-18		Kaneko et al., 2004
LOC_Os01g68870	OsMSP1	LRR receptor kinase	0.48687	-1.03839	0.000656306		0.581188	-0.782923	0.00584759		Nonomura et al., 2003
LOC_Os01g70440	RTS	small protein	0.890331	-0.167587	1		1.90558	0.930227	1		Luo et al., 2006
LOC_Os01g71930	OsG1	β-1,3-glucanase	0.668683	-0.580607	1		0.532556	-0.908996	0.510529		Wan et al., 2011
LOC_Os02g02560	OsUGP2	UDP-glucose pyrophosphorylase	0.850225	-0.234083	1		1.75031	0.807611	0.868574		Mu et al., 2009
LOC_Os02g02820	TDR	bHLH transcription factor	0.723372	-0.467191	1		0.595971	-0.746685	0.046224		Li et al., 2006
LOC_Os02g04840	CAP1	Arabinokinase-like protein	1.47715	0.562815	0.00645117		1.94921	0.96289	7.11877e-16		Ueda et al., 2013
LOC_Os02g18320	TMS10	LRR receptor like kinase	1.17939	0.23804	1		1.14925	0.200694	1		Yu et al., 2017
LOC_Os02g20930	OsAPI5	anti-apoptotic factor	0.904104	-0.145439	1		0.927089	-0.10922	1		Li et al., 2011a
LOC_Os02g28970	MTR1	fasciclin glycoprotein	1.26572	0.339958	1		0.356802	-1.48681	1		Tan et al., 2012
LOC_Os03g07140	DPW/OsMS2	Fatty acyl carrier protein reductase	1.22443	0.292105	1		0.725504	-0.462945	1		Shi et al., 2011
LOC_Os03g07250	CYP704B2	Fatty acid ω-hydroxylase	0.91325	-0.130918	1		0.562086	-0.831137	0.472336		Li et al., 2010
LOC_Os03g18480	OsTDF1	MYB transcription factor	1.36363	0.44745	1		0.3791	-1.39935	1		Cai et al., 2015
LOC_Os03g49620	TMS10L	LRR receptor like kinase	1.6527	0.724827	0.0192399		0.990186	-0.0142291	1		Yu et al., 2017
LOC_Os03g50780	TIP3	PHD-finger transcription factor	3.23143	1.69217	3.64226e-05		1.74494	0.803179	0.181425		Yang et al., 2019
LOC_Os04g24530	OsACOS12	acyl-CoA synthetase	1.36295	0.446736	1		0.570686	-0.809231	1		Li et al., 2016
LOC_Os04g39470	OsMYB103	MYB transcription factor	0.858452	-0.22019	1		0.358055	-1.48175	0.585523		Zhang et al., 2010b
LOC_Os04g51070	EAT1/DTD	bHLH transcription factor	0.48289	-1.05023	2.28174e-08		0.56385	-0.826616	1.96471e-07		Niu et al., 2013; Ji et al., 2013
LOC_Os04g57490	OsCP1	cysteine protease	1.56515	0.646301	1		0.801252	-0.319672	1		Lee et al., 2004
LOC_Os06g08380	GSL5	callose synthase	0.745489	-0.423741	0.338178		1.17238	0.229438	1		Shi et al., 2014
LOC_Os06g40550	PDA1/OsABCG15	ATP binding cassette transporter	1.25044	0.322436	1		0.653411	-0.613938	0.782656		Zhu et al., 2013
LOC_Os07g22850	OsPKS2	polyketide synthase	1.17959	0.238284	1		0.557679	-0.842492	1		Zhu et al., 2017
LOC_Os07g35610	DTC1	DCD domain and KELCH repeats	0.55938	-0.8381	0.127072		0.737655	-0.438983	1		Yi et al., 2016
LOC_Os07g36460	UDT1	bHLH transcription factor	1.10025	0.137825	1		1.33286	0.414526	0.258196		Jung et al., 2005
LOC_Os07g41360	OsUAM3	UDP-Arabinopyranose Mutase	1.05806	0.0814267	1		0.959404	-0.0597891	1		Sumiyoshi et al., 2014
LOC_Os08g03682	CYP703A3	Mid-chain fatty acid hydroxylase	1.0627	0.0877277	1		0.568759	-0.814111	0.550193		Yang et al., 2014
LOC_Os08g38810	OsRAFTIN1	BURP domain-containing protein	0.994631	-0.00776679	1		0.875796	-0.191333	1		Wang et al., 2003
LOC_Os08g43290	OsC4	Lipid transfer protein	1.33259	0.414238	1		0.774177	-0.369265	1		Zhang et al., 2008
LOC_Os09g27620	PTC1	PHD finger motif transcription factor	2.09417	1.06638	1		0.444611	-1.16939	0.827044		Li et al., 2011b
LOC_Os09g32020	OsTKPR1	tetraketide α-pyrone reductase	1.0477	0.0672242	1		0.640593	-0.64252	1		Wang et al., 2013
LOC_Os09g35000	OsGEN-L/OsGEN1	RAD2/XPG nuclease	1.22981	0.298432	1		1.41174	0.497478	1		Moritoh et al., 2005
LOC_Os09g38030	OsUGP1	UDP-glucose pyrophosphorylase	0.942723	-0.0850938	1		1.09569	0.131839	1		Chen et al., 2007
LOC_Os10g03660	OsADF	F-box protein	1.16631	0.221947	1		1.00132	0.00190401	1		Li et al., 2015
LOC_Os10g33250	WDA1	sterol desaturase domain	0.918914	-0.121998	0.919567		0.983522	-0.0239713	1		Jung et al., 2006
LOC_Os10g34360	OsPKS1	polyketide synthase	1.19007	0.251048	1		0.875024	-0.192606	1		Wang et al., 2013
LOC_Os10g35180	OsABCG26	ATP binding cassette transporter	0.796397	-0.32844	0.490038		1.03001	0.0426586	1		Zhao et al., 2015
LOC_Os10g38050	NP1	glucose-methanol-choline oxidoreductase	0.734819	-0.444539	1		0.453329	-1.14137	1		Liu et al., 2017
LOC_Os11g37280	OsC6	Lipid transfer protein	0.781678	-0.355354	1		0.807	-0.30936	1		Zhang et al., 2010c
LOC_Os12g03822	RIP1	WD40 repeat protein	0.846523	-0.240379	1		1.13943	0.188307	1		Han et al., 2006
LOC_Os12g28750	OsTDL1A	small protein ligand	1.54912	0.63145	1		2.16704	1.11573	1		Yang et al., 2016
					SSTF genes

## Sheet: Starch related genes
			ERYTHROCEROS HOKKAIDO				SANT´ANDREA
LOC number	Gene name	Protein function	FC (CS/CO)	log2FC	FDR		FC (CS/CO)	log2FC	FDR		Reference
LOC_Os01g16810	CSA	MYB transcription factor	1.34253	0.42495	1		1.33017	0.411608	0.854391		Zhang et al., 2010a
LOC_Os01g38670	OsMST8	Monosaccharide transporter	1.21485	0.280775	1		2.04654	1.03319	0.476468		Oliver et al., 2005; Oliver et al., 2007
LOC_Os01g38680	OsMST7	Monosaccharide transporter	1.38709	0.472059	1		1.1084	0.148481	1		Oliver et al., 2005; Oliver et al., 2007
LOC_Os01g44220	OsAGPL2	ADP-glucose pyrophosphorylase large subunit 2	0.491732	-1.02406	0.0189929		0.493228	-1.01967	0.315136		Ohdan et al., 2005
LOC_Os01g52260	OsSSIVa	Starch synthase IVa	2.63406	1.39729	0.00118108		1.21164	0.276966	1		Ohdan et al., 2005
LOC_Os01g63270	OsPHOH	Starch phosphorylase H	0.517075	-0.951554	1		1.46047	0.546431	1		Ohdan et al., 2005
LOC_Os02g01590	OsINV3	Invertase	0.986725	-0.0192798	1		0.341876	-1.54846	0.0625223		Oliver et al., 2005
LOC_Os02g02560	OsUGP2	UDP-glucose pyrophosphorylase	0.850225	-0.234083	1		1.75031	0.807611	0.868574		Mu et al., 2009
LOC_Os02g32660	OsBEIIb	Starch branching enzyme IIb	0.855797	-0.22466	1		1.33891	0.421057	1		Ohdan et al., 2005
LOC_Os02g36700	OsSUT5	Sucrose transporter	1.58998	0.669007	1		0.957977	-0.0619372	1		Aoki et al., 2003
LOC_Os02g51070	OsSSIIb	Starch synthase IIb	1.12308	0.167465	1		0.666886	-0.584488	1		Ohdan et al., 2005
LOC_Os02g58080	OsSUT4	Sucrose transporter	1.44977	0.535819	0.984182		1.56702	0.648028	0.594991		Aoki et al., 2003
LOC_Os03g07480	OsSUT1	Sucrose transporter	1.11773	0.160572	1		0.591942	-0.756472	1		Aoki et al., 2003
LOC_Os03g52460	OsAGPL3	ADP-glucose pyrophosphorylase large subunit 3	2.28276	1.19078	0.468787		1.56178	0.643193	1		Ohdan et al., 2005
LOC_Os03g55090	OsPHOL	Starch phosphorylase L	1.07655	0.10642	1		1.5268	0.610509	0.339316		Ohdan et al., 2005
LOC_Os04g08270	OsPUL	Starch debranching enzyme: Pullulanase									Ohdan et al., 2005
LOC_Os04g33460	OsBEIIa	Starch branching enzyme IIa	1.24876	0.320495	1		1.46323	0.549156	0.642739		Ohdan et al., 2005
LOC_Os04g33720	OsINV4	Invertase	0.280687	-1.83297	1		2.22024	1.15071	1		Oliver et al., 2005
LOC_Os04g45290	OsINV2	Invertase	2.32815	1.21918	1		1.05901	0.0827214	1		Oliver et al., 2005
LOC_Os04g53310	OsSSIIIb	Starch synthase IIIb	0.844694	-0.243499	1		0.596397	-0.745655	0.240928		Ohdan et al., 2005
LOC_Os05g03040	RSR1	AP2/EREBP transcription factor	3.9967	1.99881	7.95817e-06		4.43229	2.14805	1.30964e-05		Fu and Xue, 2010
LOC_Os05g32710	OsISA2	Starch debranching enzyme: Isoamylase II	0.727909	-0.45817	1		0.783902	-0.351254	1		Ohdan et al., 2005
LOC_Os05g45720	OsSSIVb	Starch synthase IVb	0.900556	-0.151112	1		1.10173	0.139767	1		Ohdan et al., 2005
LOC_Os05g50380	OsAGPL1	ADP-glucose pyrophosphorylase large subunit 1	0.850289	-0.233975	1		0.62338	-0.681815	0.450744		Ohdan et al., 2005
LOC_Os06g04200	OsGBSSI	Granule-bound starch synthase I	0.504938	-0.985821	1		0.30858	-1.69628	1		Ohdan et al., 2005
LOC_Os06g06560	OsSSI	Starch synthase I	0.731155	-0.45175	0.091013		0.913165	-0.131053	1		Ohdan et al., 2005
LOC_Os06g12450	OsSSIIa	Starch synthase IIa	0.937575	-0.0929939	1		1.27044	0.345325	0.355474		Ohdan et al., 2005
LOC_Os06g51084	OsBEI	Starch branching enzyme I	0.795661	-0.329775	1		0.81989	-0.286498	1		Ohdan et al., 2005
LOC_Os07g13980	OsAGPL4	ADP-glucose pyrophosphorylase large subunit 4	1.16226	0.216937	1		0.960063	-0.0587995	1		Ohdan et al., 2005
LOC_Os07g22930	OsGBSSII	Granule-bound starch synthase II	0.56168	-0.832181	0.185839		0.44101	-1.18112	0.0195332		Ohdan et al., 2005
LOC_Os07g43390	OsDPE1	Disproportionating enzyme I	1.27601	0.351636	1		0.945923	-0.0802056	1		Ohdan et al., 2005
LOC_Os07g46790	OsDPE2	Disproportionating enzyme II	0.738824	-0.436698	0.972986		0.672839	-0.571666	0.0452093		Ohdan et al., 2005
LOC_Os08g09230	OsSSIIIa	Starch synthase IIIa	0.414297	-1.27126	0.0104591		0.532632	-0.908788	0.0421372		Ohdan et al., 2005
LOC_Os08g25734	OsAGPS2	ADP-glucose pyrophosphorylase small subunit 2	1.30445	0.383436	0.629113		1.05862	0.0821867	1		Ohdan et al., 2005
LOC_Os08g40930	OsISA1	Starch debranching enzyme: Isoamylase I	0.866179	-0.207263	1		1.16564	0.221118	1		Ohdan et al., 2005
LOC_Os09g08072	OsINV1	Invertase	0.816948	-0.291683	1		0.606773	-0.720771	0.28545		Oliver et al., 2005
LOC_Os09g12660	OsAGPS1	ADP-glucose pyrophosphorylase small subunit 1	0.873992	-0.194308	1		0.82273	-0.28151	0.703151		Ohdan et al., 2005
LOC_Os09g29404	OsISA3	Starch debranching enzyme: Isoamylase III	0.865948	-0.207648	1		0.947308	-0.0780952	1		Ohdan et al., 2005
LOC_Os09g38030	OsUGP1	UDP-glucose pyrophosphorylase	0.942723	-0.0850938	1		1.09569	0.131839	1		Chen et al., 2007
LOC_Os10g26470	OsSUT3	Sucrose transporter	0.576604	-0.794347	1		0.61519	-0.700895	1		Aoki et al., 2003
LOC_Os10g30156	OsSSIIc	Starch synthase IIc	1.02345	0.0334423	1		0.778166	-0.361851	1		Ohdan et al., 2005
LOC_Os12g44380	OsSUT2	Sucrose transporter	1.20993	0.274921	1		1.15619	0.209376	1		Aoki et al., 2003
LOC_Os04g08270 is not present in MSU v7					SSTF genes
