# Supplementary material for: Early cold stress responses in post-meiotic anthers from tolerant and sensitive rice cultivars
Source: Rice (N Y). 2019 Dec 18;12:94. doi: 10.1186/s12284-019-0350-6 (PMC6920279; doi:10.1186/s12284-019-0350-6)
Supplement: Supplementary file 10 — Additional file 10: Table S6. List of Mapman bins, and DEGs within, specifically de-regulated in each cultivar. [file 12284_2019_350_MOESM10_ESM.xlsx]

## Sheet: BINs
Specifically de-regulated in ERY
Benjamini Hochberg corrected
BIN		Elements	Probability
hormone metabolism	17	24	0,0103
not assigned	35	178	0,0103
not assigned.unknown	35.2	178	0,0103
hormone.metabolism.ethylene	17.5	13	0,0125
RNA.regulation of transcription.AP2/EREBP, APETALA2/Ethylene-responsive element binding prtein family	27.3.3	11	0,0125
hormone.metabolism.ethylene. signal transduction	17.5.2	7	0,0272
Specifically de-regulated in S.AND
Benjamini Hochberg corrected
BIN		Elements	Probability
PS.lightreaction	1.1	19	0,114
protein	29	50	0,114
PS.lightreaction.photosystem II	1.1.1	12	0,0475

## Sheet: BINs ERY
BinCode	BinName	LOCUS ID	Putative Function	log2FC (CS/CO)
17.4.1	hormone metabolism.cytokinin.synthesis-degradation	LOC_Os08g35860	cytokinin dehydrogenase precursor, putative, expressed	1.42853
17.4.2	hormone metabolism.cytokinin.signal transduction	LOC_Os01g69920	histidine kinase, putative, expressed	1.04075
17.5.1	hormone metabolism.ethylene.synthesis-degradation	LOC_Os04g57180	flavonol synthase/flavanone 3-hydroxylase, putative, expressed	2.9483
17.5.1	hormone metabolism.ethylene.synthesis-degradation	LOC_Os02g53180	1-aminocyclopropane-1-carboxylate oxidase protein, putative, expressed	2.01454
17.5.1	hormone metabolism.ethylene.synthesis-degradation	LOC_Os11g08380	1-aminocyclopropane-1-carboxylate oxidase, putative, expressed	1.61
17.5.2	hormone metabolism.ethylene.signal transduction	LOC_Os07g22730	AP2 domain containing protein, expressed	4.42368
17.5.2	hormone metabolism.ethylene.signal transduction	LOC_Os03g08500	AP2 domain containing protein, expressed	1.94787
17.5.2	hormone metabolism.ethylene.signal transduction	LOC_Os03g08490	AP2 domain containing protein, expressed	3.54232
17.5.2	hormone metabolism.ethylene.signal transduction	LOC_Os04g46220	ethylene-responsive transcription factor, putative, expressed	2.49052
17.5.2	hormone metabolism.ethylene.signal transduction	LOC_Os05g41780	AP2 domain containing protein, expressed	1.37688
17.5.2	hormone metabolism.ethylene.signal transduction	LOC_Os09g39850	AP2 domain containing protein, expressed	4.12
17.5.2	hormone metabolism.ethylene.signal transduction	LOC_Os05g25260	AP2 domain containing protein, expressed	1.69595
17.5.3	hormone metabolism.ethylene.induced-regulated-responsive-activated	LOC_Os07g28890	ethylene-responsive protein related, putative, expressed	1.54073
17.5.3	hormone metabolism.ethylene.induced-regulated-responsive-activated	LOC_Os02g45010	ethylene-responsive protein related, putative, expressed	1.22801
17.5.3	hormone metabolism.ethylene.induced-regulated-responsive-activated	LOC_Os03g53900	universal stress protein domain containing protein, putative, expressed	1.18975
17.6.1	hormone metabolism.gibberelin.synthesis-degradation	LOC_Os08g32160	oxidoreductase, 2OG-FeII oxygenase domain containing protein, putative, expressed	-1.23126
17.7.1.5	hormone metabolism.jasmonate.synthesis-degradation.12-Oxo-PDA-reductase	LOC_Os06g11240	12-oxophytodienoate reductase, putative, expressed	3.02144
27.3.3	RNA.regulation of transcription.AP2/EREBP, APETALA2/Ethylene-responsive element binding protein family	LOC_Os07g22730	AP2 domain containing protein, expressed	4.42368
27.3.3	RNA.regulation of transcription.AP2/EREBP, APETALA2/Ethylene-responsive element binding protein family	LOC_Os01g49830	B3 DNA binding domain containing protein, expressed	1.52702
27.3.3	RNA.regulation of transcription.AP2/EREBP, APETALA2/Ethylene-responsive element binding protein family	LOC_Os04g46440	AP2 domain containing protein, expressed	2.31005
27.3.3	RNA.regulation of transcription.AP2/EREBP, APETALA2/Ethylene-responsive element binding protein family	LOC_Os04g55520	AP2 domain containing protein, expressed	1.8526
27.3.3	RNA.regulation of transcription.AP2/EREBP, APETALA2/Ethylene-responsive element binding protein family	LOC_Os03g08500	AP2 domain containing protein, expressed	1.94787
27.3.3	RNA.regulation of transcription.AP2/EREBP, APETALA2/Ethylene-responsive element binding protein family	LOC_Os03g08490	AP2 domain containing protein, expressed	3.54232
27.3.3	RNA.regulation of transcription.AP2/EREBP, APETALA2/Ethylene-responsive element binding protein family	LOC_Os09g11460	AP2 domain containing protein, expressed	1.86094
27.3.3	RNA.regulation of transcription.AP2/EREBP, APETALA2/Ethylene-responsive element binding protein family	LOC_Os05g41780	AP2 domain containing protein, expressed	1.37688
27.3.3	RNA.regulation of transcription.AP2/EREBP, APETALA2/Ethylene-responsive element binding protein family	LOC_Os01g21120	AP2 domain containing protein, expressed	1.90949
27.3.3	RNA.regulation of transcription.AP2/EREBP, APETALA2/Ethylene-responsive element binding protein family	LOC_Os05g25260	AP2 domain containing protein, expressed	1.69595
27.3.3	RNA.regulation of transcription.AP2/EREBP, APETALA2/Ethylene-responsive element binding protein family	LOC_Os07g42510	AP2 domain containing protein, expressed	1.90652

## Sheet: BINs S.AND
BinCode	BinName	LOCUS ID	Putative Function	log2FC (CS/CO)
1.1.1.1	PS.lightreaction.photosystem II.LHC-II	LOC_Os09g17740	chlorophyll A-B binding protein, putative, expressed	-2.92912
1.1.1.1	PS.lightreaction.photosystem II.LHC-II	LOC_Os06g21590	chlorophyll A-B binding protein, putative, expressed	-2.94527
1.1.1.1	PS.lightreaction.photosystem II.LHC-II	LOC_Os04g38410	chlorophyll A-B binding protein, putative, expressed	-2.54033
1.1.1.1	PS.lightreaction.photosystem II.LHC-II	LOC_Os07g37240	chlorophyll A-B binding protein, putative, expressed	-4.33819
1.1.1.1	PS.lightreaction.photosystem II.LHC-II	LOC_Os08g33820	chlorophyll A-B binding protein, putative, expressed	-3.7296
1.1.1.1	PS.lightreaction.photosystem II.LHC-II	LOC_Os01g41710	chlorophyll A-B binding protein, putative, expressed	1.28017
1.1.1.1	PS.lightreaction.photosystem II.LHC-II	LOC_Os07g38960	chlorophyll A-B binding protein, putative, expressed	-2.29712
1.1.1.1	PS.lightreaction.photosystem II.LHC-II	LOC_Os03g39610	chlorophyll A-B binding protein, putative, expressed	-2.13346
1.1.1.2	PS.lightreaction.photosystem II.PSII polypeptide subunits	LOC_Os07g04840	PsbP, putative, expressed	-1.42773
1.1.1.2	PS.lightreaction.photosystem II.PSII polypeptide subunits	LOC_Os01g31690	oxygen-evolving enhancer protein 1, chloroplast precursor, putative, expressed	-1.85382
1.1.1.2	PS.lightreaction.photosystem II.PSII polypeptide subunits	LOC_Os07g05365	photosystem II 10 kDa polypeptide, chloroplast precursor, putative, expressed	-2.72088
1.1.1.2	PS.lightreaction.photosystem II.PSII polypeptide subunits	LOC_Os08g10020	photosystem II 10 kDa polypeptide, chloroplast precursor, putative, expressed	-1.02701
1.1.2.2	PS.lightreaction.photosystem I.PSI polypeptide subunits	LOC_Os08g44680	photosystem I reaction center subunit II, chloroplast precursor, putative, expressed	-1.73936
1.1.2.2	PS.lightreaction.photosystem I.PSI polypeptide subunits	LOC_Os04g33830	membrane protein, putative, expressed	-1.16185
1.1.2.2	PS.lightreaction.photosystem I.PSI polypeptide subunits	LOC_Os12g23200	photosystem I reaction center subunit XI, chloroplast precursor, putative, expressed	-1.9944
1.1.2.2	PS.lightreaction.photosystem I.PSI polypeptide subunits	LOC_Os12g08770	photosystem I reaction center subunit N, chloroplast precursor, putative, expressed	-1.78073
1.1.2.2	PS.lightreaction.photosystem I.PSI polypeptide subunits	LOC_Os07g25430	photosystem I reaction center subunit IV A, chloroplast precursor, putative, expressed	-1.52909
1.1.5.2	PS.lightreaction.other electron carrier (ox/red).ferredoxin	LOC_Os08g01380	2Fe-2S iron-sulfur cluster binding domain containing protein, expressed	-1.40028
1.1.40	PS.lightreaction.cyclic electron flow-chlororespiration	LOC_Os08g45190	PGR5, putative, expressed	-1.82109
29.2.1.99.99	protein.synthesis.ribosomal protein.unknown.unknown	LOC_Os03g52910	uncharacterized UPF0114 domain containing protein, expressed	3.01044
29.2.3	protein.synthesis.initiation	LOC_Os05g49970	translation initiation factor IF-2, chloroplast precursor, putative, expressed	1.02598
29.2.3	protein.synthesis.initiation	LOC_Os05g41900	translation initiation factor SUI1, putative, expressed	1.13881
29.3.4.3	protein.targeting.secretory pathway.vacuole	LOC_Os01g70790	SRC2 protein, putative, expressed	1.0844
29.4	protein.postranslational modification	LOC_Os09g05020	tyrosine phosphatase family protein, putative, expressed	1.03311
29.4	protein.postranslational modification	LOC_Os05g03450	lectin protein kinase family protein, putative, expressed	-1.88863
29.4	protein.postranslational modification	LOC_Os05g01780	STE_PAK_Ste20++TranslationKinase_Slob_Wnk.1 - STE kinases include homologs to sterile 7, sterile 11 and sterile 20 from yeast, expressed	-1.22139
29.4	protein.postranslational modification	LOC_Os04g35700	STE_MEKK_ste11_MAP3K.16 - STE kinases include homologs to sterile 7, sterile 11 and sterile 20 from yeast, expressed	1.06467
29.4	protein.postranslational modification	LOC_Os02g39010	cyclin-dependent kinase G-1, putative, expressed	1.21362
29.4	protein.postranslational modification	LOC_Os01g53660	transposon protein, putative, unclassified, expressed	1.06426
29.4	protein.postranslational modification	LOC_Os03g20380	CAMK_KIN1/SNF1/Nim1_like.2 - CAMK includes calcium/calmodulin depedent protein kinases, expressed	1.25521
29.4	protein.postranslational modification	LOC_Os03g48170	5-AMP-activated protein kinase-related, putative, expressed	1.07638
29.4	protein.postranslational modification	LOC_Os07g29330	serine/threonine-protein kinase CTR1, putative, expressed	1.10141
29.4	protein.postranslational modification	LOC_Os01g61620	protein kinase family protein, putative, expressed	1.17691
29.4	protein.postranslational modification	LOC_Os03g38970	metal ion binding protein, putative, expressed	1.05571
29.4	protein.postranslational modification	LOC_Os10g36710	CAMK_CAMK_like.40 - CAMK includes calcium/calmodulin depedent protein kinases, expressed	1.30233
29.4	protein.postranslational modification	LOC_Os07g42940	CAMK_CAMK_like.7 - CAMK includes calcium/calmodulin depedent protein kinases, expressed	1.14924
29.4	protein.postranslational modification	LOC_Os08g03070	lectin-like receptor kinase 1, putative, expressed	-2.09485
29.4	protein.postranslational modification	LOC_Os04g33080	protein phosphatase 2C, putative, expressed	1.09255
29.4.1.57	protein.postranslational modification.kinase.receptor like cytoplasmatic kinase VII	LOC_Os07g47270	protein kinase APK1B, chloroplast precursor, putative, expressed	1.17002
29.4.1.57	protein.postranslational modification.kinase.receptor like cytoplasmatic kinase VII	LOC_Os11g02840	protein kinase, putative, expressed	-1.17966
29.4.1.57	protein.postranslational modification.kinase.receptor like cytoplasmatic kinase VII	LOC_Os12g40419	protein kinase domain containing protein, expressed	-1.5281
29.4.1.57	protein.postranslational modification.kinase.receptor like cytoplasmatic kinase VII	LOC_Os08g18920	protein kinase domain containing protein, expressed	1.65468
29.4.1.57	protein.postranslational modification.kinase.receptor like cytoplasmatic kinase VII	LOC_Os01g49529	OsWAK10d - OsWAK receptor-like cytoplasmic kinase OsWAK-RLCK, expressed	-1.06742
29.5	protein.degradation	LOC_Os07g10530	carboxyl-terminal peptidase, putative, expressed	-1.05326
29.5.1	protein.degradation.subtilases	LOC_Os03g55350	OsSub31 - Putative Subtilisin homologue, expressed	-1.06342
29.5.3	protein.degradation.cysteine protease	LOC_Os01g24560	fruit bromelain precursor, putative, expressed	-1.30472
29.5.4	protein.degradation.aspartate protease	LOC_Os05g51220	aspartic proteinase, putative, expressed	-1.71261
29.5.4	protein.degradation.aspartate protease	LOC_Os11g08100	eukaryotic aspartyl protease domain containing protein, expressed	1.00777
29.5.4	protein.degradation.aspartate protease	LOC_Os01g04710	aspartic proteinase, putative, expressed	-2.23367
29.5.4	protein.degradation.aspartate protease	LOC_Os04g58840	Eukaryotic aspartyl protease domain containing protein, expressed	-1.07467
29.5.5	protein.degradation.serine protease	LOC_Os10g37760	OsRhmbd17 - Putative Rhomboid homologue, expressed	1.32221
29.5.5	protein.degradation.serine protease	LOC_Os02g46260	OsSCP9 - Putative Serine Carboxypeptidase homologue, expressed	-1.15657
29.5.5	protein.degradation.serine protease	LOC_Os09g36300	OsLonP4 - Putative Lon protease homologue, expressed	1.09377
29.5.9	protein.degradation.AAA type	LOC_Os03g58790	ATPase, putative, expressed	1.65001
29.5.11	protein.degradation.ubiquitin	LOC_Os05g51230	phosphatidylinositol 3- and 4-kinase family protein, putative, expressed	-1.75137
29.5.11.1	protein.degradation.ubiquitin.ubiquitin	LOC_Os09g31031	ubiquitin family protein, putative, expressed	-1.08221
29.5.11.4.2	protein.degradation.ubiquitin.E3.RING	LOC_Os02g45710	zinc finger, C3HC4 type domain containing protein, expressed	1.23238
29.5.11.4.2	protein.degradation.ubiquitin.E3.RING	LOC_Os05g41795	zinc finger C3HC4 type family protein, putative, expressed	1.06737
29.5.11.4.2	protein.degradation.ubiquitin.E3.RING	LOC_Os02g35329	RING-H2 finger protein ATL3F, putative, expressed	4.4121
29.5.11.4.2	protein.degradation.ubiquitin.E3.RING	LOC_Os01g50750	zinc finger, C3HC4 type domain containing protein, expressed	-2.67786
29.5.11.4.2	protein.degradation.ubiquitin.E3.RING	LOC_Os04g49700	zinc finger, C3HC4 type domain containing protein, expressed	-1.77663
29.5.11.4.2	protein.degradation.ubiquitin.E3.RING	LOC_Os02g54830	RING-H2 finger protein, putative, expressed	-1.02098
29.5.11.4.2	protein.degradation.ubiquitin.E3.RING	LOC_Os02g52210	zinc finger, C3HC4 type domain containing protein, expressed	2.35053
29.5.11.4.3.2	protein.degradation.ubiquitin.E3.SCF.FBOX	LOC_Os03g15880	coronatine-insensitive protein, putative, expressed	1.30381
29.5.11.4.3.2	protein.degradation.ubiquitin.E3.SCF.FBOX	LOC_Os01g59910	OsFBX29 - F-box domain containing protein, expressed	1.06637
29.5.11.4.5.2	protein.degradation.ubiquitin.E3.BTB/POZ Cullin3.BTB/POZ	LOC_Os08g38700	C3-BTB2 - Bric-a-Brac, Tramtrack, Broad Complex BTB domain with C3 subfamily conserved sequence, expressed	-1.03442
29.6	protein.folding	LOC_Os01g62610	peptidyl-prolyl cis-trans isomerase, FKBP-type, putative, expressed	-1.85545
29.7.5	protein.glycosylation.alpha-1,3-mannosyl-glycoprotein-beta-1,2-N-acetylglucosaminyltransferase(GnTI)	LOC_Os05g34320	beta-hexosaminidase precursor, putative, expressed	-1.34694
29.7.5	protein.glycosylation.alpha-1,3-mannosyl-glycoprotein-beta-1,2-N-acetylglucosaminyltransferase(GnTI)	LOC_Os03g11980	beta-hexosaminidase precursor, putative, expressed	1.50743
